# Supplementary material for: The paraventricular thalamus provides a polysynaptic brake on limbic CRF neurons to sex-dependently blunt binge alcohol drinking and avoidance behavior in mice
Source: Nat Commun. 2021 Aug 23;12:5080. doi: 10.1038/s41467-021-25368-y (PMC8382748; doi:10.1038/s41467-021-25368-y)
Supplement: Supplementary file 3 — Source Data [file 41467_2021_25368_MOESM3_ESM.xlsx]

## Sheet: Fig 1
1a
		Males										Females
	1	2.39	2.44	3.6	0.66	2.56	4.52	3.33	3.67	3.73	3.1	4.06	4.13	3.49	5.53	2.54	4.42	4.55	4.55	3.17	3.85
	2	2.67	2.73	1.85	2.19	2.45	2.68	2.76	3.78	2.43	1.47	4.55	2.77	3.72	3.71	2.79	3.34	6.24	3.91	3.12	3.66
	3	2.35	3.03	2.55	2.24	3.73	3.43	2.98	2.89	3.99	2.11	4.28	6.11	3.48	4.79	3.57	4.45	4.85	5.06	3.69	4.2
	4	2.8	2.49	3.11	1.6	2.22	2.79	2.38	2.17	1.93	2.58	3.34	5.3	3.4	3.45	3.51	5.31	5.42	4.08	3.42	2.52
	5	2.98	3.21	2.71	3.17	2.79	3.43	3.26	3.41	2.36	2.92	3.34	3.43	2.98	4.01	4.09	4.54	3.74	6.03	4.25	2.73
	6	2.2	2.58	2.53	2.51	2.56	3.64	3.4	3.76	2.78	2.2	4.04	4.22	3.12	5.01	3.79	4.33	4.12	5.02	3.48	5.03
1c	raw					%
		inactive	active				active	inactive
	Male	19	6			Male	24	76
	Female	10	15			Female	60	40
1d	freq			amp			1e	freq			amp			1f
	M	F		M	F			M	F		M	F			M	F
	0.091667	0.983333		21.5856	15.3114			0.891667	1.25		24.7367	23.3279			0.089708	0.516333
	0.35	7.13333		22.7684	20.937			1.06667	4.06667		27.1685	17.409			0.274984	2.10957
	0.7	2.79167		31.6201	16.52			2.76667	1.36667		36.8725	49.87			0.216971	0.676662
	0.491667	7.51667		22.4542	19.9268			0.808333	9.19167		26.6051	19.5993			0.513348	0.831437
	4.31667	2.375		21.7939	15.1944			3.675	2.49167		27.3861	33.7337			0.934749	0.429332
	3.01667	9.96667		13.7871	13.9743			2.61667	1.39167		14.1628	15.7375			1.12229	6.35931
	2.34167	5.41667		17.877	16.1531			2.85	1.03333		24.0933	16.4434			0.609648	5.14938
	1.36667	1.79167		16.6878	14.9634			2.55833	0.591667		16.7556	17.1933			0.53204	2.63542
	2.175	1.80833		16.9937	13.4318			3.65	5.39167		31.5998	45.8062			0.320458	0.098348
	1.80833	5.45833		13.5311	21.9939			1.55833	0.883333		22.9958	18.8711			0.682815	7.2018
	1.23333	0.658333		15.0492	20.8063			1.43333	1.96667		19.1562	22.4289			0.675987	0.31053
	3.225	2.80833		16.4916	30.9174			2.30833	0.683333		27.1538	19.9655			0.848523	6.36414
	0.291667	1.09167		10.8931	21.911			2.56667	1.04167		18.7889	22.2027			0.065882	1.03423
	1.04167	2.74167		12.4793	11.3123			1.34167	8.64167		28.9867	29.4046			0.334253	0.122055
		2.2			18.4589				1.33333			23.6406				1.28834
		3.90833			15.2352				1.125			13.9727				3.78799
		5.40833			12.4887				2.33333			23.484				1.23262
		2.68333			17.6335				1.25833			33.0842				1.13657
		4.375			23.9277				2.9			34.5608				1.04448
		5.80833			16.3635				1.09167			23.1851				3.75517

## Sheet: Fig 2
2b
	Males					Females
BLA	9.22	10.26	9.15		6.42	7.06	8.38	8.91	11.6
aPVT	28.25	26.72	24.73	18.31		26.86	27.17	29.01	25
amPVT	36.54	26.57	29.03	18.36		29.97	31.29	41.06	33.96
mPVT	25.89	22.56	29.1	17.67		18.82	25	30.17	28.92
pPVT	23.72	30.25	27.08	13.87		19.64	17.54	22.93	39.6
2c
		Males (avg)	Females (avg)	aPVT males	aPVT females	amPVT males	amPVT females	mPVT males	mPVT females	pPVT males	pPVT females
	VGLUT2+	0.9856	0.9785	0.995	0.9878	0.9753	0.9743	0.9955	0.9798	0.9794	0.9846
	VGLUT2-	0.0144	0.0215	0.005	0.0122	0.0247	0.0257	0.0045	0.0202	0.0206	0.0154

## Sheet: Fig 3
3c		base			TTX			TTX + 4AP			3d
		E	I		E	I		E	I				aCSF
	0	-0.480811	-0.378031		-2.15837	0.626486		-0.762842	-0.293897			oEPSC	100	100	100	100	100	100	100	100
	0.099998	-0.533885	-0.64506		-1.29546	0.539292		-0.905258	-0.019239			oIPSC	100	100		100	100	100		100
	0.200001	-1.43614	-0.64506		-0.895573	1.59651		-0.368148	0.209643
	0.299999	-1.84747	-2.28538		-1.52697	1.7491		-0.644841	-0.400709
	0.400002	-2.27206	-0.034708		-1.90581	0.95346		-0.941879	-1.04158				TTX
	0.5	-1.96688	0.880819		-1.31651	0.997056		-0.522771	-0.568555			oEPSC	12.2	49.7	10.7	12.3	14.4	2	7.1	6.9
	0.599998	-1.72805	-1.59873		-1.42174	0.277713		-0.014144	-0.675367			oIPSC	7.3	9.8		5.2	0.8	2.2		1.1
	0.700001	-0.825793	-1.21726		-1.61116	-0.299941		0.250341	-0.171827
	0.799999	0.554133	-1.48429		-2.09523	-0.8122		0.124202	-0.88899				TTX + 4-AP
	0.900002	-1.22385	-1.3317		-2.72663	-0.823099		-0.311182	-0.415967			oEPSC	7	100	100	87.9	100	8.9	28.3	5.9
	1	-1.72805	0.346762		-2.72663	-0.648713		-0.530909	0.026538			oIPSC	31	7		9	0.44	3		0.23
	1.1	-2.07303	-1.06468		-1.77953	0.888065		-0.722152	0.240161
	1.2	-1.19731	-1.21726		-1.23232	1.33493		-0.465805	0.087573
	1.3	-0.348126	-2.01835		-1.02185	1.10605		-1.40982	-1.52986		3e
	1.4	-1.31673	-0.034708		-1.12709	0.637385		-0.380355	0.346972			M	F
	1.5	-0.202172	-1.48429		-1.46383	1.32403		-0.986638	-0.370191			0.580213	0.764165
	1.6	-1.26365	-2.13279		-1.44278	0.94256		-0.64891	-0.782178			0.9404	0.796222
	1.7	-1.88727	-0.988382		-1.6322	0.593788		-0.482081	0.453784			1.37002	0.933029
	1.8	-1.25039	-0.301737		-1.6743	0.561091		-0.19725	0.713183			1.00177	0.632506
	1.9	-1.07789	-2.28538		-2.13732	-0.517924		0.498551	-0.309156			0.789007	0.833084
	2	-0.334858	-2.51426		-1.90581	0.07063		0.059098	0.362231			0.943836	0.907473
	2.1	0.209151	-0.187296		-2.24256	-0.005664		-0.441391	-0.049756			1.04743	1.04449
	2.2	1.46966	-0.034708		-2.55825	0.789973		-0.530909	0.179125			0.943853	0.983769
	2.3	0.302031	-2.20908		-2.32674	1.62921		-0.52684	0.362231			1.07792	0.842987
	2.4	-0.586959	-2.705		-2.3057	1.52022		-0.506495	-0.583814			0.877889	0.377902
	2.5	-1.56883	-1.36985		-1.25337	-0.06016		-0.876775	-1.22468			0.932808	0.4742
	2.6	-0.480811	-1.3317		-2.45302	0.637385		-0.583806	-2.50642			1.03998	0.424651
	2.7	0.116272	-2.81944		-2.81081	0.4412		-0.750635	-0.858472			0.726125	0.827286
	2.8	-0.892135	-2.81944		-2.07418	0.234117		0.103857	-0.00398			1.14967
	2.9	-1.40961	-2.39982		-1.56906	1.34583		0.181168	-1.01106			0.580436
	3	-1.40961	-1.78947		-1.48488	1.10605		-0.628565	-0.934766			1.00133
	3.1	-1.39634	-0.301737		-1.90581	0.95346		-0.311182	0.453784
	3.2	-1.17077	-1.63688		-2.28465	-0.147353		-0.844223	-0.38545		3f
	3.3	-1.09116	-1.06468		-1.82162	-0.714108		-1.22671	-0.00398			M	F
	3.4	-1.38307	0.156027		-1.33755	0.027033		-0.294906	0.209643			1.29997	1.26096
	3.5	-1.31673	1.37673		-1.3586	-0.223647		0.278824	0.057055			1.61575	1.37361
	3.6	-0.85233	-1.3317		-1.50592	0.57199		-0.693669	-0.477003			0.610339	0.695501
	3.7	-1.09116	-2.36167		-1.92686	1.25863		-0.022283	-0.766919			1.34269	0.650165
	3.8	-2.03323	-0.187296		-2.28465	1.19324		0.144547	-0.202344			1.04895	1.18188
	3.9	-1.70151	-0.568766		-1.69534	1.20414		-0.396631	0.728442			1.08518	0.722935
	4	-2.20572	-1.82762		-1.56906	-0.245445		-0.494288	-0.339673			1.08983	0.982512
	4.1	-2.27206	-0.492472		-1.37965	0.157823		0.445654	0.392748			1.33266	0.816695
	4.2	-1.40961	-0.683207		-0.811387	1.35673		-0.229802	0.133349			0.958148	0.835231
	4.3	-1.06463	-1.63688		-0.643014	1.44392		-0.091456	-0.171827			1.1638
	4.4	-2.40475	-2.78129		-0.895573	1.10605		0.441585	0.469042			1.32713
	4.5	-1.80766	-3.08647		-1.6322	0.430301		-0.128077	-0.248121			0.788067
	4.6	-1.92708	-0.64506		-1.96895	-0.136454		0.518896	0.453784			1.1481
	4.7	-2.60377	-1.9802		-1.52697	0.789973		0.262548	-0.095533			0.814655
	4.8	-1.19731	-3.08647		-1.27441	0.94256		-0.062973	-1.62141			1.23227
	4.9	-0.454274	-3.73496		-1.12709	0.724578		-0.099594	-1.80452
	5	-1.48922	-2.01835		-1.46383	1.31313		-0.421046	-0.080274
	5.1	-2.03323	1.33858		-1.54802	1.33493		-0.058904	0.774218
	5.2	-1.29019	1.68191		-0.832434	1.19324		-0.042628	0.346972
	5.3	-1.6219	-0.797647		-0.474641	0.539292		0.13234	0.133349
	5.4	0.036661	-1.71317		-1.29546	1.55291		-0.010075	0.591113
	5.5	0.076466	-1.21726		-1.96895	1.08425		-0.286768	0.728442
	5.6	-0.056219	-3.3535		-1.61116	1.47662		-0.136215	0.575854
	5.7	-0.082756	-2.81944		-0.011616	0.637385		0.274755	0.942065
	5.8	0.142809	-0.339884		-0.243129	0.419402		-0.079249	0.514819
	5.9	0.885845	-0.378031		-2.17942	-0.114656		-0.15656	-0.583814
	6	0.248957	0.003439		-2.70558	-0.136454		-0.099594	-0.38545
	6.1	-0.441006	0.690084		-2.07418	0.016134		-0.19725	-0.049756
	6.2	0.514327	1.1097		-1.59011	0.397604		-0.453598	-0.065015
	6.3	-0.188904	1.30044		-1.44278	0.528393		0.095719	0.270678
	6.4	-0.175635	0.079733		-1.31651	-0.376235		-0.282699	0.179125
	6.5	-0.892135	-2.85758		-1.71639	-0.092857		-0.018214	0.697924
	6.6	-0.626765	-0.26359		-2.22151	0.484797		0.352066	0.453784
	6.7	0.447985	0.957113		-2.24256	0.343108		-0.042628	1.33879
	6.8	0.593938	0.99526		-1.69534	0.364906		-0.408839	1.53716
	6.9	1.2839	2.10152		-1.0429	0.092428		-0.213526	0.865771
	7	0.195883	2.71187		-0.369408	-0.637814		-0.307113	-0.62959
	7.1	0.527596	0.842672		-0.769294	0.408503		-0.242009	-0.00398
	7.2	1.13795	2.55929		-1.16918	0.473898		0.002132	0.194384
	7.3	-0.427737	0.346762		-1.65325	0.408503		0.042822	-1.10261
	7.4	-0.586959	-0.339884		-0.97976	0.757275		0.05096	-0.583814
	7.5	0.036661	2.86446		-0.411501	1.22594		0.604345	0.041796
	7.6	-1.18404	2.90261		-0.348362	0.288612		0.547379	1.04888
	7.7	0.302031	0.99526		-0.158942	0.898964		-0.331527	0.758959
	7.8	0.779697	0.308615		0.304083	-0.038362		0.148616	0.789477
	7.9	0.832771	2.17782		0.556642	-0.071059		0.331721	-0.110792
	8	0.686818	1.64376		-0.432548	-0.201849		-0.103663	-0.00398
	8.1	-0.825793	-0.912088		-0.600921	0.146924		0.177099	-0.187086
	8.2	0.620475	-0.301737		-0.348362	-0.169151		0.429378	-0.583814
	8.3	-0.374663	1.37673		-0.664061	-0.299941		0.37648	0.896289
	8.4	0.023392	1.26229		-1.31651	0.168722		0.05096	0.392748
	8.5	-0.109293	2.44484		-2.01104	0.582889		0.490413	0.606372
	8.6	-0.003145	1.83449		-1.50592	1.37853		0.404964	0.667407
	8.7	-0.13583	-0.26359		-0.874527	0.833569		0.722346	0.49956
	8.8	-0.029682	2.52114		-1.06395	0.277713		0.465999	0.026538
	8.9	0.209151	2.48299		-0.643014	0.582889		0.8729	0.850512
	9	0.12954	1.37673		-2.17942	0.430301		0.604345	0.743701
	9.1	1.05834	1.49117		-1.88476	-0.125555		0.136409	0.057055
	9.2	0.700086	0.651937		-1.14813	-0.289042		0.734553	0.362231
	9.3	0.832771	1.30044		-0.222082	0.310411		0.343928	-0.080274
	9.4	-0.334858	0.766378		0.156757	0.506595		-0.23794	0.163867
	9.5	-0.49408	-1.21726		-0.032663	0.146924		0.970556	0.026538
	9.6	0.209151	0.423056		0.093617	0.125125		0.156754	-0.950025
	9.7	0.182614	-0.339884		0.177804	-0.125555		0.457861	-0.248121
	9.8	0.912383	-0.492472		0.409316	0.059731		0.343928	0.11809
	9.9	1.32371	0.270468		0.093617	0.724578		-0.372217	-0.354932
	10	0.514327	1.49117		-0.558828	0.713679		0.083512	0.255419
	10.1	0.195883	-0.339884		-0.91662	-0.005664		0.21372	0.896289
	10.2	0.832771	0.461203		-0.748247	0.561091		0.579931	1.06414
	10.3	0.195883	2.52114		-0.643014	1.09515		1.03973	1.23198
	10.4	0.792966	3.39852		-0.201035	0.059731		0.982763	0.682665
	10.5	0.461253	2.63558		0.051524	-0.681411		-0.148422	0.743701
	10.6	0.726623	1.52932		0.156757	-0.027463		0.413102	0.316454
	10.7	0.978725	1.56747		0.219897	0.223218		0.229996	0.163867
	10.8	0.792966	2.44484		0.283036	0.343108		0.527034	1.01836
	10.9	0.912383	3.20778		0.38827	1.14964		-0.209457	0.301196
	11	-0.892135	1.26229		-0.306268	-0.016563		0.482275	1.39983
	11.1	0.22242	2.21596		-0.095802	0.288612		0.055029	0.575854
	11.2	0.209151	1.14785		0.283036	-0.452529		0.555517	0.575854
	11.3	0.952188	1.03341		0.661875	-0.419831		0.282893	1.17095
	11.4	0.633744	0.423056		0.156757	0.397604		0.413102	1.39983
	11.5	0.93892	-0.034708		-0.97976	-0.419831		0.46193	0.194384
	11.6	1.01853	0.766378		-1.16918	0.495696		0.478206	1.12517
	11.7	1.20429	2.63558		-1.02185	0.397604		0.303238	1.12517
	11.8	1.0716	2.75002		-1.29546	-0.005664		0.343928	0.850512
	11.9	1.0318	3.7037		-0.895573	0.604687		-0.303044	1.03362
	12	0.58067	1.26229		-0.727201	0.997056		0.059098	1.15569
	12.1	-0.387932	1.83449		0.07257	0.430301		0.331721	0.041796
	12.2	0.195883	2.44484		0.240943	-0.430731		0.449723	0.408007
	12.3	0.341837	3.13149		-1.27441	0.713679		0.360204	0.926806
	12.4	0.686818	1.56747		-1.10604	1.22594		1.23911	0.896289
	12.5	0.819503	-0.912088		-0.537781	1.17144		0.742692	1.09465
	12.6	0.302031	0.842672		-0.369408	0.484797		-0.071111	-0.095533
	12.7	-0.547154	1.45302		-0.874527	-0.725007		0.771174	0.606372
	12.8	0.116272	0.99526		-0.811387	-0.038362		0.144547	0.255419
	12.9	0.12954	1.14785		-0.432548	0.877166		0.030615	0.819995
	13	-1.48922	2.17782		-0.79034	1.41122		0.482275	0.484301
	13.1	-1.38307	2.36855		-0.91662	1.36763		0.05096	0.606372
	13.2	-2.45782	0.461203		-0.874527	1.34583		0.343928	-0.843213
	13.3	-3.65198	2.06338		-0.79034	0.768174		0.584	0.713183
	13.4	-3.90409	2.94076		-0.895573	0.07063		0.217789	1.50664
	13.5	-3.90409	0.880819		-1.46383	-0.267244		-0.152491	1.10991
	13.6	-2.70992	3.16964		-1.52697	0.462999		0.152685	0.270678
	13.7	-2.84261	2.90261		-0.958713	0.048831		0.539241	1.27776
	13.8	-4.50117	3.47481		0.030477	0.037932		0.824072	0.209643
	13.9	-6.01378	3.93258		0.514549	0.081529		0.376481	1.15569
	14	-8.37558	2.02523		0.240943	1.29133		1.11297	1.14043
	14.1	-9.45033	1.83449		0.19885	0.866267		0.494482	0.514819
	14.2	-12.595	4.77181		-0.327315	0.986157		0.685725	0.819995
	14.3	-13.8555	2.10152		-0.811387	1.47662		0.144547	0.591113
	14.4	-16.403	0.270468		-0.811387	2.07607		-0.571599	1.32353
	14.5	-18.6719	-0.416178		-0.600921	1.6401		-0.270492	0.865771
	14.6	-20.6489	3.09334		-0.411502	1.6401		0.307307	1.47612
	14.7	-23.5946	2.9789		-0.137896	1.59651		0.33579	0.37749
	14.8	-25.7573	4.16146		-0.285222	1.09515		0.217789	0.606372
	14.9	-29.0479	3.43667		-0.874527	1.01885		0.457861	0.575854
	15	-32.657	4.16146		-0.643014	1.50931		0.388688	0.713183
	15.1	-36.3323	3.6274		-0.558828	1.48752		0.653173	0.987841
	15.2	-39.7954	3.13149		-0.748247	1.7055		0.950211	0.179125
	15.3	-43.7362	2.13967		0.430363	1.54201		0.584	0.804736
	15.4	-45.2488	2.3304		-0.91662	1.41122		0.38055	-0.00398
	15.5	-47.8494	3.32223		-1.08499	1.08425		0.702001	0.163867
	15.6	-50.9542	3.01705		-0.306268	1.54201		1.02345	0.62163
	15.7	-53.0639	1.45302		-0.011616	2.34855		0.413102	-0.019239
	15.8	-56.129	2.17782		0.114664	2.03247		-0.437322	-2.10969
	15.9	-58.8092	4.46664		0.535596	0.833569		0.140478	0.240161
	16	-59.2471	4.08516		0.219897	1.35673		0.771174	0.774218
	16.1	-61.171	3.89443		-0.285222	1.25863		1.01531	0.636889
	16.2	-62.5509	4.2759		0.177804	1.14964		1.00718	-0.461744
	16.3	-64.3952	1.45302		0.409316	0.724578		0.470068	0.652148
	16.4	-64.6739	1.41488		-0.264175	1.6728		0.608414	0.408007
	16.5	-66.6774	0.957113		-0.095802	1.19324		0.030615	-0.232862
	16.6	-69.1454	2.59743		0.009431	1.43302		-0.225733	0.011279
	16.7	-71.6796	2.75002		0.472456	1.37853		0.063167	-0.080274
	16.8	-74.3068	2.9789		0.556642	1.6401		0.555517	0.392748
	16.9	-76.244	1.33858		0.26199	1.49842		0.124202	-0.141309
	17	-77.5709	0.423056		0.451409	2.01068		0.262548	-0.797437
	17.1	-78.3272	2.06338		0.177803	1.81449		0.498551	0.102831
	17.2	-79.2825	5.00069		-0.537781	1.58561		1.23911	0.392748
	17.3	-79.4019	4.39034		-0.411502	1.81449		-0.164698	-1.83503
	17.4	-81.0339	8.54836		-0.201035	0.844468		0.221858	0.285937
	17.5	-80.7951	9.80721		-0.348362	1.43302		0.360204	0.560595
	17.6	-82.4802	10.799		-0.011616	1.11695		0.046891	1.41509
	17.7	-82.2016	10.8372		0.26199	1.59651		0.067236	0.087573
	17.8	-81.6178	7.70913		-0.348362	1.25863		0.2951	0.865771
	17.9	-82.4139	9.08242		-0.79034	1.6837		0.368342	0.530078
	18	-82.7854	11.4475		-1.25337	2.06517		0.506689	0.408007
	18.1	-82.8119	12.7064		-0.600921	1.96708		0.950211	0.362231
	18.2	-84.1786	11.1424		0.219897	2.56653		0.225927	-0.400709
	18.3	-82.6262	13.0497		0.556643	2.38125		0.413102	0.408007
	18.4	-82.2148	15.9489		1.25118	2.08697		0.417171	0.804736
	18.5	-82.7987	16.1778		2.30351	1.80359		0.445654	1.43035
	18.6	-84.2184	17.017		1.4406	2.30495		-0.087387	0.591113
	18.7	-84.9747	18.8862		-0.97976	0.495696		-0.07518	0.911547
	18.8	-84.0326	19.0769		-0.264175	0.757275		-0.079249	0.423266
	18.9	-81.6841	19.1151		0.304083	1.60741		-0.718083	-0.370191
	19	-82.9313	19.8017		0.746062	1.40032		-2.19107	-1.43831
	19.1	-82.8385	21.2131		0.830248	1.58561		-1.69058	-0.324415
	19.2	-81.4851	23.9216		0.472456	1.82539		-1.77196	0.438525
	19.3	-80.5828	24.2268		-0.116849	2.29405		-2.63052	-0.293897
	19.4	-80.689	23.4257		0.388269	1.6619		-2.26024	-1.45356
	19.5	-80.7819	25.3712		0.893388	1.98888		-2.56135	0.484301
	19.6	-80.8084	27.2404		0.388269	1.00795		-2.65493	1.82708
	19.7	-79.0702	27.1641		0.093617	0.888065		-2.61424	0.896289
	19.8	-78.1149	26.7445		0.030477	0.888065		-3.67625	0.423266
	19.9	-77.5178	29.7581		-0.264175	1.29133		-3.79833	1.07939
	20	-77.1065	33.8017		-0.011616	1.08425		-4.18488	1.53716
	20.1	-76.3104	34.0687		0.093617	1.50931		-4.39647	-0.049756
	20.2	-76.4828	34.6409		0.030477	2.05427		-4.45343	-0.477003
	20.3	-76.4828	35.0605		-0.179989	2.20686		-4.97427	0.362231
	20.4	-77.4382	37.3875		-0.011616	1.85809		-5.12075	1.30828
	20.5	-77.7832	38.3411		0.030477	2.82811		-6.21939	0.514819
	20.6	-77.7434	39.8289		0.703969	0.833569		-5.90607	0.926806
	20.7	-77.5576	40.9351		1.48269	1.58561		-6.47166	0.896289
	20.8	-78.2608	42.9951		1.20909	1.38942		-7.28547	-0.248121
	20.9	-79.6142	47.1531		0.640829	1.05155		-8.22541	-0.446485
	21	-79.0569	48.7171		0.32513	1.17144		-8.98224	0.926806
	21.1	-77.8097	51.2348		0.577689	0.473898		-9.22232	1.10991
	21.2	-78.1281	50.6626		1.4406	1.58561		-10.1704	0.163867
	21.3	-79.2692	51.1585		1.7563	1.62921		-10.8418	0.728442
	21.4	-77.6903	53.6762		1.20909	1.7164		-11.3179	0.484301
	21.5	-77.9291	53.2948		1.37746	0.909863		-11.505	0.133349
	21.6	-77.3453	55.2784		1.31432	1.20414		-11.5864	-0.324415
	21.7	-76.4165	56.0413		1.94572	1.34583		-11.4196	-0.354932
	21.8	-75.4081	55.9269		0.556642	1.41122		-12.1968	-0.248121
	21.9	-74.5191	56.1939		0.767108	1.93438		-13.2181	0.087573
	22	-75.4081	58.6735		1.23013	1.58561		-12.3839	-0.049756
	22.1	-73.5638	60.3138		1.41955	1.29133		-12.5182	0.011279
	22.2	-73.3648	59.9705		1.14595	1.06245		-13.3564	0.484301
	22.3	-73.5638	59.8179		0.535596	1.04065		-12.9862	-0.141309
	22.4	-72.5819	62.9459		0.430363	0.855367		-12.7908	-0.873731
	22.5	-71.0958	63.8996		0.956528	0.637385		-12.6606	0.301196
	22.6	-70.9764	64.9296		1.41955	1.18234		-12.034	-1.22468
	22.7	-71.0958	65.8833		1.18804	1.38942		-12.6688	-0.080274
	22.8	-70.9366	67.638		1.20909	1.83629		-12.567	0.331713
	22.9	-69.2648	67.5617		1.50374	1.21504		-12.4328	0.636889
	23	-69.4638	69.5454		1.77735	1.07335		-12.6443	0.453784
	23.1	-68.2962	71.1857		1.20909	1.09515		-12.6321	0.026538
	23.2	-67.7256	74.1993		0.640829	0.234117		-12.0543	0.316454
	23.3	-67.6593	77.8233		0.535596	1.37853		-11.7817	-0.080274
	23.4	-67.0887	78.0521		0.219897	1.47662		-11.8265	-0.141309
	23.5	-66.1997	77.2892		0.577689	0.266814		-12.0299	0.423266
	23.6	-65.669	78.1284		1.18804	1.19324		-11.326	0.835253
	23.7	-66.412	78.014		1.37746	1.79269		-12.1723	0.285937
	23.8	-66.3192	79.7688		1.94572	0.473898		-11.2528	0.37749
	23.9	-65.2311	79.1966		2.3877	1.11695		-11.1876	0.240161
	24	-64.4616	79.578		2.28246	0.789973		-11.7451	1.21672
	24.1	-64.3554	79.1966		1.1249	1.52022		-11.4074	0.713183
	24.2	-63.6124	81.3328		0.367223	1.55291		-11.2812	-0.995801
	24.3	-62.7632	81.9813		0.409316	0.997056		-11.6271	-1.13313
	24.4	-60.9587	81.3328		0.451409	0.82267		-10.8133	0.209643
	24.5	-61.37	83.0113		0.661875	1.10605		-10.3779	0.667407
	24.6	-61.4629	83.5072		0.283037	0.310411		-9.86522	0.041796
	24.7	-61.1046	85.5671		0.283036	0.931661		-10.2314	0.057055
	24.8	-62.0334	85.1856		0.682922	0.855367		-9.84894	0.469042
	24.9	-62.6703	86.3682		1.27223	1.43302		-9.64956	0.591113
	25	-61.8212	87.5889		0.682922	0.4412		-10.0117	1.07939
	25.1	-62.2855	85.9104		-0.264175	0.724578		-9.59666	-0.354932
	25.2	-63.1347	87.2074		0.556642	1.26953		-8.7381	-0.12605
	25.3	-63.6257	85.8723		2.11409	2.59923		-9.10838	0.942065
	25.4	-64.2493	88.5044		1.90362	1.16054		-9.1979	-0.553296
	25.5	-65.2842	90.1829		1.92467	0.255915		-8.81541	-0.660108
	25.6	-65.4036	88.6189		1.79839	1.30223		-8.791	0.575854
	25.7	-66.4651	87.4745		1.1249	1.46572		-8.791	0.530078
	25.8	-67.3143	87.9322		0.535596	0.866267		-8.92528	0.041796
	25.9	-67.6991	89.2292		0.493503	0.234117		-8.61196	1.705
	26	-69.0525	88.7715		1.41955	0.626486		-8.82762	1.0031
	26.1	-71.2683	90.2592		2.0299	1.22594		-8.64859	0.697924
	26.2	-70.857	88.4663		1.65107	1.16054		-8.95783	-0.278638
	26.3	-70.9897	88.1992		0.977575	1.08425		-8.44107	-0.248121
	26.4	-70.6845	86.5971		0.409316	0.299511		-7.26919	-0.705884
	26.5	-71.4541	87.627		0.26199	0.517494		-7.61506	-0.065015
	26.6	-72.489	90.221		-0.011616	1.53111		-7.4523	-0.522779
	26.7	-70.7907	89.8777		0.13571	0.757275		-7.55402	0.240161
	26.8	-70.9233	89.687		0.26199	0.779073		-6.92739	-0.202344
	26.9	-71.7327	89.8777		0.13571	0.82267		-8.10334	-1.28572
	27	-72.0777	89.9921		0.535596	-0.125555		-7.11864	0.148608
	27.1	-71.6133	91.6325		0.809202	0.430301		-6.8216	-0.095533
	27.2	-71.4408	92.6624		1.1249	1.13874		-6.69953	-0.232862
	27.3	-69.8486	91.9376		0.493503	1.07335		-6.45539	0.606372
	27.4	-69.1586	92.9295		-0.516735	1.44392		-7.15933	0.11809
	27.5	-69.6496	92.3954		-0.158942	1.12785		-6.66291	0.240161
	27.6	-69.0525	93.3109		0.830248	0.57199		-6.28042	0.163867
	27.7	-68.6279	94.3028		1.37746	0.201419		-6.58153	-0.080274
	27.8	-67.2878	92.9676		1.10385	-0.986586		-6.76056	0.362231
	27.9	-67.6328	94.4935		0.367223	-0.419831		-6.11359	0.850512
	28	-65.669	94.8368		-0.600921	-0.038362		-6.76056	-0.202344
	28.1	-63.3338	94.4935		-0.011616	0.833569		-6.29263	0.346972
	28.2	-64.2227	92.5861		-0.537781	0.670082		-6.40249	1.0031
	28.3	-62.7897	92.9676		0.156757	0.909863		-6.0729	0.224902
	28.4	-61.9804	90.7169		1.18804	1.24774		-6.21532	-0.00398
	28.5	-61.5292	91.0603		1.7563	1.13874		-6.23159	-0.156568
	28.6	-61.3169	91.6325		1.4406	1.33493		-6.69546	0.926806
	28.7	-61.1312	92.4717		0.956528	1.07335		-5.98745	1.41509
	28.8	-59.4992	93.082		0.809201	0.593788		-6.2967	-0.415967
	28.9	-59.0878	91.6325		0.598736	-0.550621		-6.38215	-1.13313
	29	-57.9069	89.9159		0.556642	0.528393		-6.12987	-0.446485
	29.1	-57.8804	88.6951		0.746062	0.103327		-5.41779	0.240161
	29.2	-57.8671	90.5262		0.240943	1.10605		-4.92951	0.850512
	29.3	-55.9299	88.7333		-0.011616	0.604687		-4.76268	1.30828
	29.4	-55.0409	88.0085		0.32513	0.266814		-5.00275	0.011279
	29.5	-55.4125	90.1829		0.430363	1.33493		-5.16551	-0.492261
	29.6	-55.2134	90.5262		0.872341	0.888065		-5.26724	-1.66719
	29.7	-56.0095	90.1066		1.33537	0.201419		-4.75861	-0.538038
	29.8	-56.6862	88.0085		0.725015	0.561091		-4.49006	0.026538
	29.9	-55.4257	87.8559		0.26199	0.615586		-4.54295	-1.66719
	30	-55.3594	89.9921		0.788155	0.419402		-4.03026	0.423266
	30.1	-54.4571	89.9921		0.830248	0.920762		-4.83185	0.209643
	30.2	-54.5102	90.0303		0.914435	0.212318		-4.53482	1.36931
	30.3	-52.6791	90.4118		1.04071	0.125125		-4.53075	1.75078
	30.4	-54.4173	90.7932		0.767108	0.103327		-4.53075	0.49956
	30.5	-54.895	90.1447		0.304083	1.45482		-4.49413	0.667407
	30.6	-55.6645	90.1447		0.535596	1.04065		-4.51854	0.072314
	30.7	-54.7888	90.5262		0.830248	-0.594218		-4.24592	-0.522779
	30.8	-54.8021	91.1366		0.409316	-1.33536		-3.95702	0.041796
	30.9	-54.4571	91.3654		0.472456	0.375805		-4.14419	1.65923
	31	-55.5584	89.7633		0.535596	0.136024		-3.81867	0.163867
	31.1	-52.971	90.1447		0.619782	-0.474327		-3.45246	-1.40779
	31.2	-52.4138	90.7169		0.535596	0.354007		-3.40363	-0.339673
	31.3	-52.427	89.954		1.29327	1.07335		-3.13508	0.438525
	31.4	-52.4801	89.9921		0.788155	1.04065		-3.58674	0.346972
	31.5	-52.5332	89.3818		-1.02185	0.844468		-4.07095	-0.263379
	31.6	-50.397	88.5044		-1.14813	0.768174		-3.94481	0.743701
	31.7	-49.4682	86.5589		-0.558828	1.35673		-4.1686	0.606372
	31.8	-50.1449	85.4145		0.619782	0.19052		-4.3273	0.453784
	31.9	-50.1316	86.9785		0.893388	-0.605117		-3.66812	1.61345
	32	-49.2293	86.8641		0.451409	-0.365336		-3.72915	0.438525
	32.1	-49.9856	85.7197		-0.074756	0.114226		-3.66812	1.27776
	32.2	-48.7649	85.5671		0.240943	-0.071059		-3.65184	0.758959
	32.3	-48.1944	84.5371		0.619782	0.462999		-3.39956	1.68975
	32.4	-48.3403	85.3001		0.977574	0.844468		-3.74136	0.102831
	32.5	-48.6455	84.8042		0.914434	0.550192		-4.08722	-0.919507
	32.6	-47.8361	86.1393		0.998621	0.484797		-3.53791	-1.17891
	32.7	-46.5093	85.9104		1.35641	0.975258		-4.31102	0.438525
	32.8	-45.9122	86.063		1.46165	0.82267		-4.21743	0.423266
	32.9	-44.5721	83.5453		0.661875	1.47662		-3.97329	0.194384
	33	-45.6601	83.8886		0.304083	1.52022		-3.85936	0.392748
	33.1	-45.1294	82.2865		0.472456	0.473898		-3.6315	1.76604
	33.2	-44.8507	83.6979		0.746062	0.713679		-3.44432	1.88811
	33.3	-45.1957	83.6216		0.703968	0.735477		-4.19709	0.49956
	33.4	-44.4527	83.0494		0.535596	0.680981		-3.83901	0.224902
	33.5	-42.9666	82.8587		0.367223	0.364906		-3.65998	-0.354932
	33.6	-42.6216	82.4772		0.788155	0.266814		-4.35171	-0.110792
	33.7	-41.4805	83.6979		1.1249	0.037932		-4.07095	0.743701
	33.8	-41.5734	81.9813		0.956528	-0.256344		-3.74136	0.087573
	33.9	-41.2682	80.5699		0.13571	0.266814		-3.8675	-0.766919
	34	-40.5252	79.9214		0.577689	0.517494		-3.50129	-0.614332
	34.1	-41.454	82.172		0.409316	0.811771		-3.31411	0.423266
	34.2	-41.5601	83.1638		0.177803	0.648284		-3.49315	-0.12605
	34.3	-41.1886	81.2565		-0.116849	0.255915		-3.53384	-0.034498
	34.4	-41.0161	80.1502		-0.495688	0.495696		-3.5786	0.636889
	34.5	-41.0294	80.0739		0.640829	0.931661		-3.64777	1.09465
	34.6	-40.1271	79.9214		0.283036	0.266814		-2.86245	0.362231
	34.7	-38.8268	78.7388		0.661875	0.898964		-3.09439	-0.217603
	34.8	-38.0838	77.5562		1.16699	0.888065		-2.63459	0.179125
	34.9	-37.0621	77.8614		1.16699	0.517494		-2.74852	0.438525
	35	-36.8498	76.9459		0.956528	0.375805		-3.46874	-0.156568
	35.1	-37.2479	78.4336		0.430363	-0.528823		-3.28156	0.606372
	35.2	-36.3854	77.3655		1.06176	1.26953		-3.26121	0.560595
	35.3	-36.2792	75.9159		1.23013	2.04337		-3.22866	0.362231
	35.4	-36.465	76.5644		1.08281	0.735477		-3.31818	0.896289
	35.5	-36.0404	75.2674		1.52479	-0.583318		-3.08625	1.18621
	35.6	-35.6424	76.6407		2.0299	-0.256344		-2.61424	1.0031
	35.7	-34.6738	78.2047		2.13514	0.484797		-2.24396	0.011279
	35.8	-34.7136	77.5944		1.88258	-0.44163		-2.54914	0.011279
	35.9	-34.8728	77.0985		1.18804	0.397604		-2.45148	-0.522779
	36	-33.7184	76.984		0.851295	0.462999		-2.06493	0.575854
	36.1	-32.5641	76.6789		1.41955	1.13874		-2.34976	-0.660108
	36.2	-32.9356	75.4963		1.1249	0.811771		-2.53286	-0.263379
	36.3	-32.3385	71.7198		1.96677	0.375805		-1.97134	0.087573
	36.4	-32.7896	72.0249		2.072	-0.430731		-1.32844	0.713183
	36.5	-33.254	72.8642		1.14595	0.680981		-2.62645	-0.431226
	36.6	-33.9307	74.4663		0.472456	-0.550621		-2.15444	-0.217603
	36.7	-32.8958	74.4663		0.682922	-0.081958		-1.78416	0.163867
	36.8	-31.821	71.796		1.01967	1.29133		-1.64989	0.514819
	36.9	-30.879	70.9187		1.18804	1.08425		-1.51968	0.484301
	37	-31.4628	73.4745		1.14595	-0.528823		-1.86555	0.636889
	37.1	-31.8741	74.3519		0.00943	-0.877595		-2.23583	0.179125
	37.2	-31.1576	71.529		-0.095802	-0.790402		-2.0161	-0.141309
	37.3	-30.534	72.5208		0.661875	0.768174		-1.79637	-0.049756
	37.4	-30.879	72.9786		0.26199	1.13874		-1.75975	0.758959
	37.5	-30.388	71.3001		0.788155	0.136024		-1.90623	-0.583814
	37.6	-30.8657	71.4527		1.56688	0.125125		-2.29279	-0.309156
	37.7	-30.5074	69.8124		2.76654	0.048831		-2.34976	-0.019239
	37.8	-30.9851	69.202		1.63002	-0.18005		-2.10562	-1.19417
	37.9	-31.8078	69.8505		-0.895573	0.648284		-1.56444	-1.23994
	38	-32.0997	70.3465		-0.706154	-0.496125		-1.21857	0.591113
	38.1	-30.9984	69.0113		0.472456	-0.594218		-1.11685	0.133349
	38.2	-30.3482	69.5835		0.535596	-1.12827		-1.40982	-0.583814
	38.3	-30.3615	70.1557		0.535596	-1.34626		-1.54816	-0.278638
	38.4	-29.2868	68.401		0.746062	-0.616016		-1.85334	0.789477
	38.5	-29.3531	68.2102		0.956528	0.059731		-1.4912	0.133349
	38.6	-28.1059	67.7906		0.977574	0.539292		-1.46271	-0.568555
	38.7	-27.7078	67.2947		0.809201	-0.321739		-1.29181	-0.38545
	38.8	-28.3181	66.9514		1.37746	-0.866696		-1.09243	-0.12605
	38.9	-28.6233	68.401		1.46165	-0.289042		-1.19823	-0.477003
	39	-29.3664	68.0195		0.956528	0.386705		-1.30809	0.819995
	39.1	-29.8971	68.1339		0.093617	0.866267		-1.73534	1.17095
	39.2	-30.8657	69.4309		-0.516735	0.82267		-1.3325	-0.38545
	39.3	-29.2469	68.4773		-0.158942	1.6728		-1.08836	-0.812696
	39.4	-28.6101	66.4555		1.01967	1.16054		-1.22264	-0.110792
	39.5	-28.7295	65.1203		1.14595	-0.398033		-1.20636	0.026538
	39.6	-28.5172	67.4473		0.809202	0.484797		-0.880844	0.102831
	39.7	-26.7525	68.401		0.26199	-0.18005		-2.41893	-1.01106
	39.8	-26.925	64.8152		0.809202	-0.703209		-1.12498	0.804736
	39.9	-26.8055	65.2729		1.77734	0.092428		-1.23485	0.408007
	40	-27.8007	64.3574		2.19828	0.833569		-0.958155	-0.095533
	40.1	-27.8538	65.5399		1.98781	-0.256344		-1.43016	-0.736402
	40.2	-27.5884	65.5399		2.00886	-0.125555		-0.864568	-1.19417
	40.3	-27.5486	65.0059		2.0299	0.397604		-1.05988	-1.34675
	40.4	-27.469	64.8152		1.65107	0.909863		-0.974431	0.148608
	40.5	-26.8586	66.2647		0.956528	0.277713		-1.34471	-0.217603
	40.6	-26.2483	68.5154		1.35641	1.18234		-1.61327	-0.049756
	40.7	-25.8369	71.6053		1.73525	0.582889		-1.54409	-1.13313
	40.8	-26.2085	75.1911		1.18804	0.343108		-1.39761	0.179125
	40.9	-26.0758	75.3819		1.50374	0.593788		-1.07209	0.575854
	41	-25.4123	75.2293		-0.137896	0.768174		-1.10464	-0.309156
	41.1	-24.8949	75.5345		-0.201035	-0.637814		-1.21043	-0.736402
	41.2	-25.7441	77.2129		0.872342	-0.038362		0.282893	0.697924
	41.3	-25.4256	77.5181		0.409316	0.888065		-0.514633	1.23198
	41.4	-25.2929	76.3737		0.851295	0.757275		-1.43423	0.728442
	41.5	-24.4305	74.6952		1.65107	-0.092857		-0.539047	-0.446485
	41.6	-23.0107	77.1748		1.67211	-0.114656		-1.22671	-0.431226
	41.7	-23.6874	77.4036		1.29327	-0.18005		-1.01919	-0.934766
	41.8	-25.7706	78.014		1.25118	-0.921192		-1.23078	-0.217603
	41.9	-25.6379	78.7006		0.830248	0.048831		-1.30809	-0.171827
	42	-23.913	80.2265		0.914435	0.680981		-1.5563	-0.217603
	42.1	-24.4039	77.6325		1.29327	0.473898		-1.42202	-0.278638
	42.2	-24.7091	76.6407		0.830248	-0.299941		-0.85643	-0.538038
	42.3	-24.2182	73.856		0.977574	0.364906		-1.37319	-0.080274
	42.4	-22.6525	75.0767		0.514549	0.462999		-1.08022	-0.141309
	42.5	-22.7984	77.9758		-0.074756	0.844468		-0.905258	-0.339673
	42.6	-23.5017	78.1284		0.38827	0.484797		-1.66209	-0.995801
	42.7	-23.6874	77.5562		0.682922	-0.158252		-1.64989	-0.217603
	42.8	-23.2761	77.747		0.07257	0.702779		-1.01105	0.545336
	42.9	-22.0421	76.0304		-0.453595	-0.19095		-1.85741	-0.171827
	43	-23.2496	74.5426		-0.411502	-1.09558		-0.453598	0.102831
	43.1	-22.7188	76.8696		0.472456	-0.103756		-0.250147	0.163867
	43.2	-21.0337	75.8396		1.04071	0.179621		-1.27961	-0.370191
	43.3	-21.2195	74.9241		0.767108	0.659183		-1.37726	-0.065015
	43.4	-21.7104	73.9704		0.893388	-0.594218		-0.884912	-0.171827
	43.5	-21.1664	72.3301		0.661875	0.255915		-1.08022	-0.538038
	43.6	-20.5295	74.8478		0.304083	0.713679		-0.917465	0.88103
	43.7	-21.1399	73.7415		0.493503	0.866267		-1.05174	-0.705884
	43.8	-22.3341	72.4445		0.598736	0.800872		-1.00291	-0.278638
	43.9	-21.047	72.2538		0.409316	0.255915		-0.884913	-0.477003
	44	-21.193	73.5889		0.19885	-0.201849		-0.994776	0.37749
	44.1	-21.4185	74.8097		1.14595	0.4412		-0.494288	0.285937
	44.2	-19.2292	72.2919		1.08281	0.539292		-0.294906	-0.538038
	44.3	-19.3088	72.6353		0.19885	0.735477		-0.811671	-0.400709
	44.4	-19.5477	72.9786		0.177803	-0.299941		-0.07518	0.743701
	44.5	-19.813	73.0549		0.556642	-0.583318		-0.787257	-0.644849
	44.6	-19.4813	73.3601		1.33537	0.419402		-1.76382	-1.01106
	44.7	-19.6804	74.4282		1.41955	0.32131		-0.93781	-0.141309
	44.8	-19.5875	72.9023		0.430363	-0.419831		-0.791326	-0.751661
	44.9	-19.9988	72.6353		0.030477	0.354007		-0.791326	-0.62959
	45	-19.8528	72.4064		0.304083	-0.169151		-1.25926	-0.721143
	45.1	-18.8975	71.529		0.451409	-0.321739		-0.970362	-0.110792
	45.2	-18.6056	71.3001		0.13571	0.484797		-0.685531	0.362231
	45.3	-17.7962	70.7661		0.682922	0.69188		-0.441391	0.087573
	45.4	-18.0483	70.4609		1.25118	1.43302		-0.315251	-0.614332
	45.5	-18.1412	68.2102		1.33537	0.212318		-0.555323	-1.85029
	45.6	-19.0037	69.0495		0.346176	0.310411		-1.25519	-0.873731
	45.7	-18.7781	70.1557		0.240943	-0.430731		-1.12498	-0.904249
	45.8	-18.38	68.8969		-0.095802	-0.8122		-1.39354	-0.217603
	45.9	-19.1894	65.6162		0.13571	-0.594218		-1.52375	0.743701
	46	-19.6804	66.9514		0.493503	-0.027463		-0.762842	0.545336
	46.1	-18.181	68.4773		0.556642	0.299511		-1.64175	-1.27046
	46.2	-18.6056	69.5454		0.619782	-0.223647		-0.665186	-1.52986
	46.3	-19.0965	66.7988		0.13571	0.539292		-0.750635	-0.049756
	46.4	-18.5393	65.6162		-0.285222	0.582889		-0.966293	-0.370191
	46.5	-18.924	65.5018		0.219897	0.648284		-0.85643	-0.492261
	46.6	-20.0253	67.3328		1.08281	0.201419		-0.852361	-0.583814
	46.7	-19.5211	68.5536		1.88258	0.168722		-0.547185	0.331713
	46.8	-19.1629	68.0576		1.81944	-0.31084		-0.657048	-0.171827
	46.9	-20.1182	66.3792		1.67211	0.092428		-0.884913	0.072314
	47	-19.9723	66.0358		1.65107	-0.114656		-0.836085	-0.599073
	47.1	-19.4282	64.4337		1.33537	0.506595		-1.2023	0.240161
	47.2	-18.1279	63.4419		0.556642	0.648284		-1.06802	0.697924
	47.3	-18.9771	64.4718		1.35641	0.4412		-0.872706	1.5219
	47.4	-20.1049	68.1339		0.093617	0.212318		-1.0436	0.652148
	47.5	-20.4765	65.2729		0.051524	-0.69231		-1.47492	-0.187086
	47.6	-19.9192	66.074		0.893388	0.234117		-0.433253	0.728442
	47.7	-18.6454	66.9132		0.956528	0.19052		-1.32844	0.301196
	47.8	-19.1629	68.3247		0.493503	0.092428		-1.86961	-0.827955
	47.9	-20.2774	70.3083		0.451409	-0.06016		-0.941879	-0.690626
	48	-19.5079	71.1094		0.051524	0.299511		-0.986638	-0.202344
	48.1	-20.3172	71.9105		-0.053709	-0.049261		-1.39761	-0.00398
	48.2	-20.5561	73.6271		0.409316	-0.419831		-1.27147	-0.00398
	48.3	-21.0868	74.123		0.725015	0.484797		-1.42202	0.591113
	48.4	-21.0735	76.1448		0.07257	0.430301		-1.07616	1.06414
	48.5	-20.3172	74.8859		-0.095802	0.408503		-1.29181	0.011279
	48.6	-21.4318	75.5345		0.367223	0.114226		-1.12905	-0.812696
	48.7	-20.8745	78.6244		0.556642	-0.016563		-0.754704	-1.39253
	48.8	-20.158	77.8996		0.956528	0.670082		-0.950017	-0.00398
	48.9	-19.9324	76.4118		0.746062	0.615586		-1.00291	0.530078
	49	-19.9988	77.5944		0.304083	0.223218		-1.23078	0.560595
	49.1	-18.5127	75.7633		0.682922	0.07063		-1.41795	0.148608
	49.2	-18.6454	77.0222		1.46165	0.059731		-0.583806	0.011279
	49.3	-19.7998	74.7715		1.10385	1.00795		-1.31216	-0.797437
	49.4	-19.8396	75.7252		1.39851	0.266814		-0.779118	1.43035
	49.5	-20.1315	76.3355		1.48269	1.24774		-0.803532	-0.202344
	49.6	-19.5742	74.5808		0.914435	1.48752		-0.473943	-1.0721
	49.7	-19.8926	73.6271		0.493503	0.528393		-1.02733	-0.415967
	49.8	-20.304	74.7334		-0.095802	-0.103756		-1.55223	0.49956
	49.9	-20.5561	78.1284		-0.179989	0.027033		-0.893051	0.545336
	50	-19.3752	75.9159		0.472456	0.419402		-0.636703	0.240161
	50.1	-19.1363	75.9541		0.367223	0.168722		-0.636703	-0.400709
	50.2	-17.5441	75.3056		0.219897	0.768174		-1.01512	-1.05684
	50.3	-18.6587	72.9404		0.661875	0.495696		-0.209457	-0.904249
	50.4	-17.637	72.7879		0.893388	-0.049261		-0.738428	0.331713
	50.5	-16.1377	73.2075		1.01967	0.212318		-1.22264	1.79656
	50.6	-17.6768	74.0467		0.661875	0.136024		-0.888982	1.21672
	50.7	-17.5309	75.0767		-0.264175	0.539292		-0.742497	1.79656
	50.8	-16.5224	72.9404		0.13571	1.31313		-0.453598	1.21672
	50.9	-15.1823	73.7034		0.640829	1.49842		-1.33657	0.850512
	51	-15.7927	73.856		0.514549	-0.332638		-1.76382	0.026538
	51.1	-16.8542	73.0549		0.26199	-0.539722		-0.604151	-0.248121
	51.2	-15.7927	72.3301		0.451409	0.277713		-0.006006	0.102831
	51.3	-16.1244	72.2919		1.23013	0.593788		-0.421045	0.163867
	51.4	-16.7215	71.796		1.27223	0.855367		-0.6896	0.423266
	51.5	-15.9784	72.2919		1.1249	0.430301		-1.22264	0.530078
	51.6	-16.1509	70.0031		0.851295	0.582889		-0.950017	0.682665
	51.7	-15.7131	71.1857		0.00943	0.604687		-0.612289	0.453784
	51.8	-15.6733	68.7824		-0.579874	0.931661		-0.994776	1.20146
	51.9	-16.1377	68.0958		-0.243128	0.604687		-1.64175	1.21672
	52	-15.4477	69.3165		0.346176	0.713679		-0.933741	0.743701
	52.1	-16.005	69.4691		0.682922	0.800872		-0.819809	1.32353
	52.2	-16.403	68.7443		0.682922	0.539292		-1.29588	0.423266
	52.3	-15.7927	67.5236		0.619782	0.059731		-1.18195	-0.568555
	52.4	-15.116	69.3165		0.26199	0.343108		-0.795395	0.987841
	52.5	-14.9966	67.4091		0.409316	1.13874		-1.39761	-0.293897
	52.6	-14.6118	67.4854		0.914434	0.157823		-0.864568	0.896289
	52.7	-14.2535	67.6762		1.58793	0.245016		-1.3325	1.41509
	52.8	-14.7179	68.2865		1.81944	-1.13917		-0.827947	0.072314
	52.9	-15.7927	67.0277		1.35641	-0.06016		-1.23078	0.453784
	53	-15.5008	65.9214		0.703969	0.32131		-1.81265	0.652148
	53.1	-15.6998	67.1803		1.16699	0.4412		-1.46678	1.04888
	53.2	-16.1509	66.1503		0.977575	-0.038362		-1.06395	0.163867
	53.3	-16.9072	68.0195		1.06176	0.506595		-1.23485	-0.00398
	53.4	-16.1509	66.074		0.746062	0.680981		-1.35692	0.408007
	53.5	-15.6202	65.2729		0.872342	0.604687		-1.05988	0.728442
	53.6	-15.2089	67.638		0.956528	0.528393		-1.32844	1.35405
	53.7	-15.6865	66.5699		1.1249	0.517494		-0.921534	0.957324
	53.8	-15.0762	64.5863		-0.558828	-0.169151		-1.0965	0.49956
	53.9	-14.3464	65.9214		-0.137896	-0.768604		-1.18602	0.804736
	54	-15.5804	65.2729		0.977575	-0.289042		-0.762842	0.179125
	54.1	-13.9882	66.1884		1.01967	1.46572		-1.39761	-0.248121
	54.2	-15.1823	62.8697		1.20909	0.223218		-1.99575	-0.095533
	54.3	-16.0979	64.5481		0.914435	-0.735906		-1.40982	0.37749
	54.4	-15.0629	63.747		1.08281	-0.169151		-1.73534	0.209643
	54.5	-14.1341	63.4037		1.46165	0.343108		-1.69465	1.03362
	54.6	-14.1739	64.777		1.35641	0.484797		-1.01512	-0.065015
	54.7	-13.7361	64.777		0.767108	-0.125555		-0.762842	0.453784
	54.8	-14.4526	63.0985		1.16699	0.103327		-0.661117	-0.202344
	54.9	-13.2053	64.5481		1.31432	0.561091		-0.510564	0.316454
	55	-12.6613	63.7852		1.10385	0.092428		-0.681462	0.163867
	55.1	-13.3911	61.1912		0.535596	-0.289042		-0.640772	0.209643
	55.2	-11.8254	60.0468		0.219897	0.027033		-1.25926	0.026538
	55.3	-12.0775	60.1231		0.493503	-0.049261		-1.48713	0.240161
	55.4	-13.338	60.7334		0.556642	0.735477		-1.10057	0.667407
	55.5	-13.4707	60.9623		0.556642	0.877166		-1.64989	0.819995
	55.6	-12.4225	61.2675		0.725015	0.57199		-0.779118	0.713183
	55.7	-11.6396	60.1612		0.640829	-0.354437		-1.59699	0.270678
	55.8	-13.338	61.8778		0.725015	-0.626915		-0.819809	1.21672
	55.9	-11.5202	61.5345		0.030477	-0.081958		-0.652979	0.667407
	56	-11.5335	61.1912		0.13571	0.114226		-0.616358	-0.019239
	56.1	-12.0908	60.4282		0.514549	0.277713		-1.18195	0.514819
	56.2	-12.25	60.5427		0.451409	-0.212748		-1.25112	0.789477
	56.3	-11.7591	59.2838		0.451409	0.059731		-1.32844	0.209643
	56.4	-10.671	57.4528		0.977574	-0.343537		-1.66209	0.179125
	56.5	-12.6878	60.0468		0.956528	-0.234546		-1.3203	0.316454
	56.6	-12.648	60.0468		0.788155	-0.136454		-1.05174	1.18621
	56.7	-12.4888	59.322		0.45141	-0.071059		-1.4912	1.32353
	56.8	-12.2367	59.9705		0.26199	0.713679		-1.48306	0.774218
	56.9	-12.4756	59.2457		1.23013	0.245016		-1.53595	-0.202344
	57	-13.2982	59.589		1.81944	0.419402		-1.15347	0.438525
	57.1	-12.8603	58.9405		0.893388	-0.670512		-0.539047	0.804736
	57.2	-13.4309	57.5291		1.14595	-0.092857		-0.714014	0.224902
	57.3	-11.5467	58.4446		1.4406	0.506595		-1.13719	1.09465
	57.4	-12.4092	61.4582		1.18804	-0.44163		-1.35285	0.942065
	57.5	-12.3429	60.0849		0.746062	-0.463428		-0.624496	0.484301
	57.6	-12.8073	56.461		0.577689	0.255915		-0.913396	-0.080274
	57.7	-13.1788	56.3465		0.451409	0.452099		-1.31623	-0.827955
	57.8	-12.4092	57.3383		0.493503	0.713679		-1.49933	-0.660108
	57.9	-13.9351	58.1013		0.26199	0.4412		-0.966293	0.591113
	58	-13.7361	58.6735		0.914435	0.048831		-0.909327	0.469042
	58.1	-14.1474	57.6435		1.37746	0.32131		-0.880844	-0.324415
	58.2	-13.2982	57.9868		1.63002	-0.071059		-0.583806	0.194384
	58.3	-12.8869	55.7743		1.01967	0.19052		-0.469874	0.636889
	58.4	-12.7011	57.0332		0.451409	-0.06016		-0.453598	0.713183
	58.5	-11.9846	55.2021		0.472456	0.277713		-0.880844	0.545336
	58.6	-12.5552	53.4092		0.619782	-0.31084		-0.64891	-0.400709
	58.7	-13.6697	55.7362		0.451409	0.4412		-0.742497	0.224902
	58.8	-12.4357	55.2784		-0.032663	0.615586		-0.909327	1.65923
	58.9	-12.1173	54.2484		0.725015	0.343108		-1.57258	0.957324
	59	-12.9001	56.8424		1.1249	-0.223647		-0.685531	0.301196
	59.1	-13.2717	55.2021		1.08281	0.506595		-0.640772	-0.38545
	59.2	-12.5286	53.9051		0.872341	0.430301		-1.40575	-0.202344
	59.3	-12.5286	54.0577		1.04071	0.484797		-0.929672	-0.721143
	59.4	-12.0908	55.9269		0.725015	-0.31084		-0.067042	-0.034498
	59.5	-11.8652	57.0713		0.114664	-0.550621		-0.343734	-0.080274
	59.6	-12.4357	56.2702		0.177803	-0.245445		-0.547185	0.606372
	59.7	-11.8519	53.5999		0.177803	-1.09558		-0.941879	0.163867
	59.8	-12.7675	52.3792		0.07257	-0.474327		-1.07209	0.987841
	59.9	-13.139	52.0741		0.19885	0.114226		-1.3203	0.179125
	60	-12.0112	50.8534		0.914435	0.245016		-1.10057	-0.354932
	60.1	-12.9665	52.2648		1.41955	-0.038362		-0.596013	0.285937
	60.2	-13.0594	52.1122		0.346176	-0.343537		-0.4007	0.819995
	60.3	-14.1341	52.1885		0.598736	0.593788		-0.596013	1.01836
	60.4	-14.7179	53.2185		1.08281	0.364906		-0.437322	0.728442
	60.5	-14.3066	52.837		1.96677	0.582889		-0.750635	1.07939
	60.6	-14.227	51.5782		1.65107	-0.550621		-0.754705	0.636889
	60.7	-14.5587	51.8833		0.598735	-1.44435		-0.453598	0.469042
	60.8	-15.3681	51.4256		0.13571	-0.746805		-0.530909	0.087573
	60.9	-16.1907	52.6844		0.240943	0.059731		-0.331527	1.18621
	61	-16.4959	52.4555		0.304083	0.179621		-0.77505	0.408007
	61.1	-15.8723	51.7307		0.472456	0.713679		-1.14126	0.774218
	61.2	-15.4079	50.1667		0.872341	0.212318		-0.783188	0.835253
	61.3	-16.2969	50.4719		1.29327	0.648284		-0.807602	0.469042
	61.4	-16.4561	51.7689		0.956528	0.005235		-0.457667	0.972582
	61.5	-15.7927	50.8534		0.661875	0.528393		-0.783188	-0.324415
	61.6	-15.5804	52.3411		0.661875	0.898964		-1.0965	0.133349
	61.7	-15.9652	52.1122		0.367223	0.027033		-0.372217	1.15569
	61.8	-15.6998	50.8534		0.872341	-0.517924		-0.738428	0.987841
	61.9	-14.6118	50.3956		1.31432	0.593788		-0.669255	1.04888
	62	-15.3813	49.5945		1.04071	-0.343537		0.107926	1.62871
	62.1	-14.2933	48.9841		1.27223	1.09515		-0.685531	0.285937
	62.2	-14.8373	49.213		1.23013	-0.223647		0.018408	-0.202344
	62.3	-14.6648	48.679		0.703969	0.255915		-0.534978	-0.705884
	62.4	-14.9169	48.7553		0.409316	-0.245445		-1.06395	-0.446485
	62.5	-13.2584	47.115		0.009431	-0.125555		-0.490219	1.10991
	62.6	-14.3464	47.4583		0.114664	-0.005664		-0.396632	0.606372
	62.7	-14.8241	48.2212		1.08281	0.430301		0.282893	0.011279
	62.8	-15.2089	48.3357		1.1249	-0.289042		0.095719	-0.232862
	62.9	-15.0762	47.9542		0.304083	0.964359		-0.722152	-0.492261
	63	-13.3513	46.3902		-0.158942	0.713679		-1.23078	0.758959
	63.1	-13.3115	46.3139		-0.264175	0.168722		-1.40982	1.24724
	63.2	-13.4309	47.6109		-0.621968	-0.354437		-1.13719	1.20146
	63.3	-12.794	48.8697		0.725015	-0.550621		-0.868637	1.03362
	63.4	-12.6215	46.1613		1.71421	-0.452529		-0.522771	0.514819
	63.5	-12.7675	45.322		0.935481	-1.05198		-0.709945	0.423266
	63.6	-13.882	47.7253		1.01967	-0.005664		-0.384424	0.728442
	63.7	-13.1124	47.916		1.90362	1.52022		-0.836085	0.087573
	63.8	-13.0461	46.0468		1.63002	0.332209		-1.62547	-0.00398
	63.9	-13.5768	46.1994		1.98781	-0.594218		-0.893051	0.194384
	64	-12.6613	47.649		1.35641	0.888065		-1.05581	-0.62959
	64.1	-12.0908	45.9324		0.640829	0.168722		-0.709945	0.255419
	64.2	-10.9497	46.5427		0.493502	-0.212748		-0.56753	0.240161
	64.3	-12.3694	47.6872		0.472456	0.234117		-1.08022	0.62163
	64.4	-12.3561	47.7253		0.367223	-0.332638		-1.01512	1.14043
	64.5	-10.5649	47.0005		0.304083	-0.507024		-0.893051	0.545336
	64.6	-10.4189	43.7199		-0.179989	-0.703209		-0.473943	0.835253
	64.7	-11.8917	42.8043		-0.011616	0.288612		-0.823878	0.484301
	64.8	-10.472	44.2539		0.346176	0.277713		-1.27147	-0.110792
	64.9	-11.0027	45.8942		0.746062	0.637385		-1.34471	0.408007
	65	-10.1536	45.4365		0.893388	0.637385		-1.26333	-0.599073
	65.1	-10.6312	43.9106		0.451409	-0.092857		-0.966293	-0.278638
	65.2	-9.34418	45.5891		-0.074756	0.212318		-0.909327	0.423266
	65.3	-7.84483	43.9106		-0.011616	0.364906		-2.48403	0.697924
	65.4	-9.58301	43.1858		0.346176	0.037932		-1.81265	1.29302
	65.5	-9.37072	43.758		0.535596	0.57199		-1.80044	0.240161
	65.6	-9.43706	45.2458		0.556642	0.07063		-1.59699	0.682665
	65.7	-9.02573	46.352		0.661875	0.866267		-1.78823	1.73552
	65.8	-8.98593	43.8725		0.556642	0.32131		-1.71906	0.514819
	65.9	-9.26457	42.8806		1.35641	-0.005664		-1.34878	0.148608
	66	-8.94612	44.1395		1.06176	-0.452529		-1.39354	-0.644849
	66.1	-9.54321	43.1477		0.346176	-1.64054		-1.64989	-0.477003
	66.2	-9.64935	41.4692		0.535596	-0.790402		-1.34878	0.331713
	66.3	-9.5034	43.9487		0.956528	-0.299941		-1.38133	-0.095533
	66.4	-9.78204	44.6354		1.27223	0.713679		-1.19009	-0.248121
	66.5	-9.13188	45.8942		1.35641	0.32131		-1.0314	0.11809
	66.6	-9.56974	45.1313		-0.222082	0.702779		-1.31623	-1.01106
	66.7	-10.3128	44.4828		0.114664	0.57199		-1.45457	0.713183
	66.8	-10.7241	44.2539		0.767108	0.255915		-1.40575	-0.065015
	66.9	-9.7157	44.0632		1.10385	-0.278143		-1.66616	-0.293897
	67	-11.4937	43.3384		0.640829	-0.223647		-1.91844	0.301196
	67.1	-12.0775	41.431		0.619782	-0.289042		-1.8981	0.560595
	67.2	-11.7192	42.8425		1.29327	-0.365336		-2.00796	-0.065015
	67.3	-11.7458	43.1095		1.67211	-0.332638		-1.6092	-0.919507
	67.4	-12.4357	42.8043		1.69316	0.811771		-1.76382	-0.88899
	67.5	-13.4442	42.1177		1.27223	1.45482		-1.95506	0.591113
	67.6	-12.3561	42.4229		0.114664	0.288612		-1.30809	1.23198
	67.7	-12.1571	43.2621		0.346176	-0.31084		-1.75975	0.331713
	67.8	-12.3561	42.0033		0.640829	0.343108		-1.80858	0.37749
	67.9	-11.5335	42.0795		0.493503	0.037932		-1.22264	1.64397
	68	-10.9762	42.1177		1.18804	-0.212748		-1.30809	0.804736
	68.1	-11.7988	42.8425		1.69316	-0.932091		-1.02326	-0.446485
	68.2	-11.2681	41.9651		1.90362	-0.746805		-1.31216	0.728442
	68.3	-10.9497	40.9351		1.86153	0.877166		-1.66616	0.209643
	68.4	-11.8785	41.8125		1.56688	0.789973		-1.11278	0.530078
	68.5	-11.4937	40.0196		1.18804	1.00795		-2.03644	-0.049756
	68.6	-13.1921	41.0877		0.535596	-0.038362		-1.28368	0.255419
	68.7	-12.9134	40.4774		0.451409	0.648284		-1.80858	1.04888
	68.8	-11.8387	39.1041		0.809202	-0.136454		-1.71906	1.24724
	68.9	-10.9497	40.897		1.27223	-0.626915		-1.38947	1.38457
	69	-11.1354	40.2866		0.767108	-0.517924		-1.68244	0.697924
	69.1	-11.8121	39.3711		0.430363	-0.027463		-1.63768	0.285937
	69.2	-10.3393	40.3629		0.07257	-0.158252		-1.57664	-0.904249
	69.3	-10.3659	37.7689		0.619782	0.343108		-1.96727	-0.446485
	69.4	-10.6976	38.2267		0.598736	-0.289042		-1.29588	-0.461744
	69.5	-10.7241	39.333		0.219897	-0.18005		-1.29181	0.37749
	69.6	-11.1354	39.4856		0.38827	-0.485226		-0.982569	0.835253
	69.7	-11.4273	37.1967		1.67211	-0.201849		-0.766911	0.957324
	69.8	-10.3659	39.2185		1.48269	-0.125555		-1.1616	0.209643
	69.9	-10.2066	38.1886		-0.306268	0.495696		-1.27147	0.346972
	70	-9.38398	37.9597		-0.179989	0.005235		-0.555323	1.17095
	70.1	-8.65422	38.0741		0.746062	-0.06016		-0.81574	0.911547
	70.2	-9.21149	37.8452		0.640829	0.343108		-1.76789	-0.751661
	70.3	-11.4141	39.1041		0.430363	-0.746805		-0.616358	0.362231
	70.4	-11.1487	38.036		0.030477	-0.125555		-0.945948	0.560595
	70.5	-10.8302	37.006		-0.474641	0.702779		-0.917465	0.49956
	70.6	-9.54321	37.0823		-0.243129	0.898964		-0.970362	1.32353
	70.7	-9.05227	37.6545		-0.537781	0.32131		-1.22671	1.24724
	70.8	-8.7869	37.3875		-1.31651	-0.321739		-1.29995	1.38457
	70.9	-9.11861	37.0442		-1.06395	0.146924		-1.25926	0.148608
	71	-8.29596	35.8997		-0.201035	0.332209		-0.893051	-0.278638
	71.1	-7.55293	37.3112		-0.306268	0.800872		-0.9785	0.545336
	71.2	-8.56134	37.8452		-0.495688	0.343108		-0.872706	0.713183
	71.3	-8.83997	35.976		-0.727201	1.02975		-0.913396	0.392748
	71.4	-9.39725	35.4038		-0.811387	-0.408932		-0.941879	0.835253
	71.5	-8.34904	36.3575		0.114664	0.528393		-1.12092	1.20146
	71.6	-7.87137	35.9379		0.514549	1.31313		-0.498357	1.55242
	71.7	-8.16328	35.2512		0.19885	0.495696		-0.994776	-0.187086
	71.8	-8.11021	33.0387		-0.474641	0.408503		-0.575668	-0.187086
	71.9	-8.58787	35.5564		-0.874527	0.898964		-1.08836	-0.690626
	72	-7.84484	35.2894		-0.264175	1.31313		-0.905258	0.270678
	72.1	-6.79662	35.175		-0.137896	0.811771		-0.709945	-0.187086
	72.2	-8.68075	34.3739		-0.453595	0.223218		-0.836084	-0.477003
	72.3	-8.81344	36.3194		-1.06395	-0.626915		-0.901189	0.285937
	72.4	-7.91118	36.1668		-1.33755	-0.245445		-0.925603	1.47612
	72.5	-6.62413	34.2594		-0.85348	-0.19095		-0.77098	1.20146
	72.6	-6.8497	33.6872		-0.600921	0.234117		-1.08429	-0.263379
	72.7	-6.53125	35.2512		-0.053709	-0.234546		-0.917465	1.33879
	72.8	-6.41184	34.5264		0.32513	-0.147353		-0.93781	1.68975
	72.9	-6.77009	33.6109		1.14595	-0.321739		-0.81167	1.04888
	73	-8.29597	33.9543		-1.00081	0.234117		-0.6896	1.12517
	73.1	-7.53966	33.1913		-1.08499	-0.049261		-0.575668	0.530078
	73.2	-8.48173	34.4883		-0.179989	-0.245445		0.474137	1.18621
	73.3	-8.69402	34.0305		-0.137896	0.57199		-0.07518	0.285937
	73.4	-7.27429	33.4583		0.409316	0.114226		-1.06802	-0.400709
	73.5	-7.00892	33.3439		0.682922	-0.844898		-0.461736	0.041796
	73.6	-7.32736	35.5946		-0.095802	-0.343537		-1.15754	0.575854
	73.7	-8.0704	33.8398		-0.116849	-0.681411		-0.73029	1.20146
	73.8	-7.91118	32.7717		0.030477	-0.779503		-0.490219	0.37749
	73.9	-9.46359	31.9325		0.114664	0.103327		-0.604151	0.392748
	74	-9.79531	33.6491		0.19885	-0.016563		-0.677393	1.32353
	74.1	-9.19823	32.7335		-0.095803	-0.844898		-0.905258	2.52898
	74.2	-10.9231	30.4066		-0.095802	-0.648713		-0.209457	0.560595
	74.3	-10.127	31.5891		0.114664	-0.44163		-0.636703	0.62163
	74.4	-9.55648	33.8017		0.093617	-0.605117		-0.478012	0.667407
	74.5	-10.6976	33.2676		0.346176	-0.016563		-0.412908	0.652148
	74.6	-9.79531	33.0387		0.32513	-0.398033		-0.282699	1.03362
	74.7	-8.98593	32.5428		0.19885	-0.964788		-0.962224	1.0031
	74.8	-9.17169	34.0305		0.13571	-0.637814		-0.19725	1.62871
	74.9	-9.51667	31.7036		-0.453595	0.266814		-1.58478	0.758959
	75	-8.95939	33.3058		-0.727201	-0.212748		-0.518702	1.38457
	75.1	-7.69888	34.1068		-0.558828	0.593788		-0.750635	0.804736
	75.2	-9.07881	32.085		-0.411502	0.343108		-1.05174	0.758959
	75.3	-9.47686	32.1613		0.240943	0.037932		-0.962224	0.606372
	75.4	-8.40211	31.2458		0.577689	0.975258		-1.59699	1.0031
	75.5	-8.64095	29.7199		0.114664	-0.038362		-1.63361	0.362231
	75.6	-8.58787	31.5128		0.030477	-0.343537		-1.18602	1.33879
	75.7	-8.90632	31.9706		0.13571	-0.888494		-1.03954	0.682665
	75.8	-9.39725	31.8562		0.346176	-1.07378		-1.39761	0.49956
	75.9	-8.42865	31.4366		-0.137896	-0.594218		-1.29995	0.957324
	76	-7.02219	31.7417		-0.91662	-0.833999		-0.89712	0.804736
	76.1	-7.79176	32.4665		0.493503	-0.550621		-0.852361	0.453784
	76.2	-7.46005	31.8562		1.35641	0.048831		-1.12905	0.957324
	76.3	-7.99079	32.7717		-0.706154	0.495696		-0.518702	1.93389
	76.4	-8.08367	32.085		-1.27441	0.386705		-0.144353	1.0031
	76.5	-8.3225	31.4747		-0.79034	1.01885		-0.60822	-0.934766
	76.6	-9.5034	31.5128		-0.137896	0.4412		-1.87775	-1.14839
	76.7	-9.62282	31.5891		0.598736	-0.18005		-1.31623	-0.171827
	76.8	-8.05713	32.1232		0.788155	-0.038362		-1.19416	0.362231
	76.9	-7.52639	32.3139		0.577689	-0.201849		-1.15347	0.469042
	77	-7.76522	29.7962		0.367223	-0.387134		-1.3203	0.850512
	77.1	-8.89305	30.3684		0.219897	-0.69231		-0.893051	1.84233
	77.2	-7.19468	32.3139		0.430363	-1.21547		-1.30402	0.804736
	77.3	-6.61086	31.5128		0.893388	-1.88032		-1.61733	1.09465
	77.4	-6.06685	32.0469		1.16699	-1.01928		-1.40982	0.667407
	77.5	-5.89436	31.4366		0.725015	-0.354437		-1.35285	1.17095
	77.6	-6.31896	30.6355		-0.011616	-0.289042		-1.28774	1.21672
	77.7	-7.06199	30.2158		-0.095802	-0.147353		-1.17381	0.392748
	77.8	-6.66394	31.551		0.030477	0.386705		-1.21043	-1.02632
	77.9	-7.46005	29.6055		-0.053709	-0.332638		-0.823878	-0.553296
	78	-7.28756	30.1014		-0.032663	0.299511		-0.868637	0.49956
	78.1	-7.3539	31.2077		-0.201035	0.69188		-1.24706	0.11809
	78.2	-7.77849	31.4747		-0.495688	-0.289042		-0.693669	1.53716
	78.3	-5.85456	32.1232		-0.137896	-0.147353		-0.229802	1.29302
	78.4	-6.33223	32.1232		-0.369408	-0.376235		-0.901189	1.12517
	78.5	-6.82316	31.1695		-0.664061	-0.725007		-1.39761	1.46086
	78.6	-7.36717	31.8562		0.00943	-0.855797		-1.51154	0.49956
	78.7	-7.61927	29.6055		0.219897	-0.365336		-2.26024	0.072314
	78.8	-7.52639	29.4911		0.493503	-0.528823		-1.94693	0.728442
	78.9	-8.48172	32.1613		0.283036	-1.24817		-1.76789	0.804736
	79	-8.83997	31.8562		-0.243129	0.016134		-1.1494	-0.049756
	79.1	-7.23448	30.3684		-0.095803	0.343108		-1.69465	0.057055
	79.2	-8.21635	30.2158		0.304083	-0.201849		-1.34064	-0.019239
	79.3	-7.97752	30.4447		1.7563	0.452099		-1.60513	0.453784
	79.4	-7.8183	29.4529		0.619782	-0.594218		-1.12905	-0.232862
	79.5	-8.50826	30.1777		0.009431	-0.321739		-0.726221	0.209643
	79.6	-8.42865	30.6736		0.283036	-0.637814		-0.954086	1.0031
	79.7	-8.25616	30.4829		0.346176	-0.735906		-2.27244	0.240161
	79.8	-8.33577	29.9107		0.409316	-1.05198		-2.02424	0.408007
	79.9	-9.56974	31.1695		0.535596	-1.23727		-0.986638	0.957324
	80	-8.94612	29.3385		0.409316	-0.376235		-0.921534	1.27776
	80.1	-9.58301	29.6818		0.114664	-0.659612		-1.04767	0.957324
	80.2	-9.47686	29.9107		-0.095802	-0.703209		-0.872706	0.37749
	80.3	-8.90632	29.1477		0.219897	0.157823		-0.571599	-0.278638
	80.4	-8.90632	28.6518		0.535596	-0.005664		-1.05988	-0.431226
	80.5	-9.95453	29.987		0.767108	-0.18005		-0.860499	0.011279
	80.6	-8.85324	30.788		0.809202	-0.092857		-0.746566	0.743701
	80.7	-9.41052	29.4148		0.556642	-0.201849		-0.685531	1.38457
	80.8	-8.64095	27.6218		0.830248	-0.136454		0.002132	1.46086
	80.9	-9.79531	28.2322		0.767108	-0.169151		0.152685	1.90337
	81	-10.3526	30.2158		1.37746	-0.31084		-0.217595	1.84233
	81.1	-10.2862	29.4148		1.50374	-0.158252		-0.632634	-0.38545
	81.2	-10.0607	29.5292		1.65107	-0.452529		-0.36001	1.24724
	81.3	-9.47686	29.4529		1.14595	0.539292		-1.10057	0.728442
	81.4	-10.4853	29.3003		0.409316	0.386705		-1.03954	1.33879
	81.5	-9.58301	28.957		-0.874527	0.506595		-0.384424	0.942065
	81.6	-9.87492	28.8807		-0.91662	1.01885		-0.77098	0.728442
	81.7	-9.49013	28.2704		-1.08499	-0.398033		-0.380355	-0.553296
	81.8	-9.84838	28.2704		-0.558828	-0.387134		-0.510564	0.041796
	81.9	-9.76877	27.6981		0.093617	0.048831		-0.921534	-0.339673
	82	-9.2513	27.9652		1.06176	0.419402		-0.807602	-0.065015
	82.1	-9.2911	28.6518		0.682922	0.430301		-1.09243	0.591113
	82.2	-8.46846	27.8126		-0.285222	0.354007		-0.677393	-0.065015
	82.3	-9.17169	29.6436		-0.453595	0.517494		-0.868637	0.88103
	82.4	-10.671	28.3085		0.114664	0.375805		-1.18602	-0.354932
	82.5	-9.66262	26.4393		1.73525	0.670082		-0.945948	0.331713
	82.6	-9.15842	26.4774		1.86153	-0.027463		-0.929672	-0.232862
	82.7	-9.56974	26.5919		0.283036	-0.027463		-0.254216	-0.858472
	82.8	-8.76036	27.3167		0.556642	0.255915		-0.067042	0.560595
	82.9	-7.46005	28.4992		0.851295	0.103327		-0.880844	0.224902
	83	-7.88464	29.224		0.830248	-0.125555		-1.25519	0.743701
	83.1	-7.68561	30.1014		0.725015	0.506595		-0.433253	0.316454
	83.2	-8.2827	28.9188		0.472456	1.35673		-0.652979	0.62163
	83.3	-8.26943	27.1259		-0.158942	-0.507024		-1.01512	0.560595
	83.4	-8.21635	26.4774		-0.158942	0.081529		-0.945948	1.17095
	83.5	-8.58787	25.6763		-0.137896	0.386705		-0.783187	0.911547
	83.6	-8.89305	25.2186		-0.411502	0.582889		-0.893051	0.041796
	83.7	-8.20308	23.7309		-0.158942	-0.365336		-0.872706	1.32353
	83.8	-8.49499	24.7227		-0.095802	-0.528823		-0.453598	0.102831
	83.9	-8.11021	25.066		-0.201035	0.201419		-1.02326	-0.248121
	84	-8.16328	26.5156		-0.600921	0.386705		-1.22264	0.224902
	84.1	-8.93285	26.0578		-0.85348	-0.452529		-1.84113	-0.461744
	84.2	-8.65422	27.2785		-0.621968	-0.833999		-1.3854	-0.293897
	84.3	-8.77363	28.0796		-0.453595	0.016134		-1.16567	0.194384
	84.4	-9.13188	28.69		-0.85348	0.833569		-0.620427	0.408007
	84.5	-9.01247	25.5238		-0.116849	1.08425		-1.25519	-0.538038
	84.6	-9.5034	24.6464		0.872342	0.343108		-1.27147	0.026538
	84.7	-8.13674	25.2567		1.20909	0.82267		-1.71906	0.545336
	84.8	-8.58787	24.8753		0.535596	0.604687		-1.38133	-0.187086
	84.9	-10.3128	25.4093		0.619782	0.027033		-1.57664	-0.858472
	85	-8.94612	25.1042		0.998621	-0.735906		-2.17886	0.362231
	85.1	-7.65908	23.769		0.283037	-0.169151		-1.29181	-0.141309
	85.2	-7.67234	25.2949		-0.495688	0.397604		-0.970362	-0.599073
	85.3	-7.72542	24.036		-0.958713	0.528393		-1.18602	0.697924
	85.4	-6.94258	24.5701		-0.832434	0.800872		-1.57664	0.11809
	85.5	-6.26588	25.066		-0.095802	1.31313		-0.591944	1.85759
	85.6	-7.72542	25.7908		0.07257	-0.081958		-0.982569	1.20146
	85.7	-7.73869	24.4556		1.04071	-0.975687		-0.93781	0.179125
	85.8	-7.19468	25.7526		-0.91662	-0.703209		-0.779118	-0.477003
	85.9	-6.00051	25.9815		-1.33755	0.136024		-1.11685	-0.400709
	86	-6.90277	26.0578		-0.306269	0.157823		-0.811671	-0.00398
	86.1	-7.8581	25.5619		-0.032663	1.37853		-1.41795	0.896289
	86.2	-7.64581	23.769		-0.137896	0.888065		-2.04458	0.041796
	86.3	-8.08367	24.6082		-0.621968	-0.550621		-1.7272	0.133349
	86.4	-6.90277	25.1423		-0.832434	0.768174		-1.78823	-0.766919
	86.5	-6.50472	25.9434		0.009431	0.648284		-1.08836	0.560595
	86.6	-6.98238	24.9134		0.409316	-0.528823		-1.00698	1.06414
	86.7	-6.35876	24.7608		0.935481	0.57199		-1.19416	0.514819
	86.8	-6.73028	25.6763		0.998621	0.506595		-1.02326	0.652148
	86.9	-6.1332	26.4393		0.430363	-0.038362		-0.933741	1.01836
	87	-6.37203	24.3412		0.556642	0.604687		-0.412908	1.32353
	87.1	-6.74355	24.8753		0.682922	-0.44163		-1.29995	1.18621
	87.2	-5.96071	23.235		0.535596	-0.027463		-1.1494	0.49956
	87.3	-7.00892	25.0279		0.956528	0.299511		-1.47899	-0.080274
	87.4	-6.92931	24.4556		1.10385	0.157823		-1.00698	-0.400709
	87.5	-5.53611	23.3494		0.430363	-0.071059		-0.469874	-0.217603
	87.6	-6.39857	26.4774		0.156757	0.582889		-0.44546	0.728442
	87.7	-5.70861	26.8589		0.346176	1.11695		-1.98354	-1.2552
	87.8	-7.46005	23.7309		0.514549	-0.452529		-0.673324	-0.171827
	87.9	-6.26588	23.3112		0.156757	0.136024		-0.48615	0.591113
	88	-5.09825	24.799		0.640829	0.833569		-1.07616	1.06414
	88.1	-4.05004	23.0061		0.725015	0.473898		-0.832016	-0.477003
	88.2	-5.64226	23.235		0.472456	-0.169151		-0.705876	1.10991
	88.3	-5.73514	23.0824		-0.558828	-0.496125		-0.718083	0.362231
	88.4	-5.94744	23.8453		-0.411501	-0.267244		-1.59292	-0.263379
	88.5	-5.72187	23.4638		0.32513	-0.616016		-1.29588	-0.88899
	88.6	-4.83288	23.7309		0.472456	0.659183		-1.4383	-0.614332
	88.7	-4.31541	23.4257		1.18804	0.212318		-0.718083	0.301196
	88.8	-4.79308	24.8753		1.29327	0.408503		-0.506495	0.194384
	88.9	-6.22608	26.4012		1.7563	0.146924		-1.15754	0.026538
	89	-4.88596	25.4093		1.79839	0.561091		-1.23078	0.133349
	89.1	-4.42156	25.7145		0.283036	1.56381		-1.43423	0.682665
	89.2	-5.93417	25.0279		0.156757	1.00795		-0.64891	1.14043
	89.3	-4.9921	24.4556		0.367223	0.800872		-1.20636	-0.065015
	89.4	-5.15133	24.2268		0.451409	1.23684		-2.00796	-0.080274
	89.5	-5.25748	22.5864		0.725015	0.255915		-1.87368	-0.461744
	89.6	-5.08498	23.6927		1.63002	0.735477		-1.43016	-0.095533
	89.7	-6.46491	24.7227		1.77735	0.898964		-0.913396	0.438525
	89.8	-5.76168	24.1123		1.1249	0.877166		-1.35692	-0.217603
	89.9	-5.07172	23.8453		0.788155	-0.18005		-1.28368	0.37749
	90	-5.4565	24.036		-0.032663	0.310411		-0.73029	0.179125
	90.1	-5.09825	23.6164		-0.516735	1.18234		-1.09243	0.636889
	90.2	-5.73514	23.502		-0.137896	0.473898		-1.16974	-0.141309
	90.3	-5.64226	21.0606		0.788155	0.473898		-1.34471	0.057055
	90.4	-4.87269	21.8998		1.27223	0.332209		-1.25519	-0.293897
	90.5	-5.68207	23.3494		0.914435	0.419402		-0.612289	-0.461744
	90.6	-4.93903	24.8753		1.18804	0.473898		-0.705876	-0.019239
	90.7	-4.63385	23.6164		1.56688	0.975258		-0.982569	0.713183
	90.8	-6.14647	21.0987		0.914434	1.54201		-0.73029	0.591113
	90.9	-6.21281	23.1587		0.788155	1.21504		-1.25519	-0.827955
	91	-6.75682	25.1423		0.830248	0.561091		-0.840154	-0.38545
	91.1	-5.15133	24.799		0.914434	1.57471		-0.624496	0.194384
	91.2	-5.37689	23.0061		0.640829	0.637385		-0.990707	0.209643
	91.3	-4.76654	22.2813		0.746062	0.648284		-1.18602	-0.019239
	91.4	-4.34195	23.5783		0.956528	0.615586		-1.56037	1.12517
	91.5	-4.96557	23.8072		0.998621	0.027033		-1.23078	0.408007
	91.6	-4.81961	21.3276		1.08281	0.517494		-1.16974	0.606372
	91.7	-3.41315	21.0987		1.23013	-0.092857		-0.982569	1.46086
	91.8	-3.20086	23.4257		0.788155	-0.245445		-0.925603	0.743701
	91.9	-4.92576	24.2268		0.872342	0.452099		-1.5563	0.148608
	92	-5.00537	24.4175		1.01967	0.452099		-1.26333	0.484301
	92.1	-4.36848	22.472		1.86153	0.898964		-1.08022	1.07939
	92.2	-5.12479	22.205		1.01967	2.09787		-0.693669	0.423266
	92.3	-4.40829	22.4339		0.767109	1.36763		-1.00698	0.224902
	92.4	-3.67852	22.1668		1.18804	0.95346		-0.705876	0.37749
	92.5	-3.78467	20.145		1.73525	-0.027463		-1.53595	0.682665
	92.6	-4.55424	21.4039		1.81944	-0.125555		-2.423	0.148608
	92.7	-5.58919	21.8617		1.46165	-0.169151		-1.29588	0.850512
	92.8	-4.59405	21.442		0.556642	0.419402		-1.52375	1.06414
	92.9	-4.89923	19.8399		0.535596	0.757275		-1.50747	1.43035
	93	-5.27074	21.8998		1.04072	0.680981		-1.32844	0.652148
	93.1	-4.92576	23.3494		1.35641	0.32131		-1.71092	0.362231
	93.2	-5.1646	20.8698		1.48269	0.452099		-1.08022	0.49956
	93.3	-4.40829	22.2813		1.08281	0.637385		-1.36506	0.636889
	93.4	-3.90409	21.8998		0.998621	0.800872		-1.54409	0.911547
	93.5	-3.94389	22.0142		1.06176	1.04065		-1.54816	-0.568555
	93.6	-4.60732	22.6627		0.935481	1.31313		-1.1494	0.713183
	93.7	-4.35522	21.2513		1.46165	0.539292		-0.384424	0.408007
	93.8	-3.53257	19.4202		1.71421	0.430301		-0.657048	0.240161
	93.9	-3.21413	18.8862		1.65107	0.855367		-1.50747	0.743701
	94	-4.51444	20.2213		1.16699	0.19052		-0.52684	1.35405
	94.1	-3.78467	19.4202		1.41955	0.179621		-1.40982	-0.522779
	94.2	-4.76654	19.5728		2.00886	0.332209		-1.04767	-0.690626
	94.3	-3.90409	21.0224		1.71421	0.82267		-0.864568	-0.171827
	94.4	-4.10312	22.0905		2.05095	1.42212		-0.795395	0.072314
	94.5	-4.05004	19.8399		1.7563	-0.027463		-1.27554	0.026538
	94.6	-3.90409	19.3058		1.14595	0.157823		-1.08836	-0.141309
	94.7	-3.99697	20.2595		0.893388	0.343108		-1.94693	0.835253
	94.8	-3.93062	19.1532		0.156757	0.909863		-1.20636	1.20146
	94.9	-3.06817	20.0306		0.409316	0.82267		-1.25112	1.36931
	95	-3.89082	18.1995		1.25118	0.844468		-1.07616	0.743701
	95.1	-3.42642	20.5265		1.25118	0.82267		-1.12498	1.85759
	95.2	-4.06331	20.1832		0.914435	0.462999		-0.917465	1.705
	95.3	-4.66039	19.4965		1.63002	0.245016		-1.01105	1.24724
	95.4	-4.22253	19.3821		1.63002	-0.169151		-1.02733	0.087573
	95.5	-4.12965	19.4584		0.725015	0.005235		-1.06395	-0.705884
	95.6	-4.89923	20.4884		0.914435	0.419402		-0.974431	-0.660108
	95.7	-3.09471	19.3821		1.54583	1.6619		-1.49933	-1.45356
	95.8	-4.05004	20.0688		1.86153	0.136024		-2.06493	-1.83503
	95.9	-3.78467	19.2677		2.3877	-0.648713		-1.50747	0.194384
	96	-2.86914	20.1832		2.21932	0.125125		-1.27147	1.14043
	96.1	-2.85588	19.1151		1.33537	0.408503		-1.12498	1.61345
	96.2	-3.57237	18.1232		0.746062	0.4412		-1.1494	0.438525
	96.3	-4.2358	17.8944		0.367223	0.484797		-1.39354	0.530078
	96.4	-4.15619	21.175		0.051524	-0.430731		-1.36099	0.331713
	96.5	-3.75813	20.2213		-0.116849	0.19052		-1.24706	-1.02632
	96.6	-3.38661	19.7254		-0.095802	-0.94299		-1.0965	-0.736402
	96.7	-3.4795	19.6873		0.114664	-0.125555		-0.714014	0.392748
	96.8	-2.49763	19.3439		0.219897	0.354007		-0.901189	1.33879
	96.9	-2.16591	18.848		0.577689	0.386705		-0.909327	0.37749
	97	-2.86914	18.1995		1.23013	0.746376		-1.03954	0.697924
	97.1	-3.10798	20.2595		1.20909	0.746376		-1.3325	-0.263379
	97.2	-3.7714	21.9761		0.535596	0.157823		-1.1616	0.453784
	97.3	-3.46623	20.2595		-0.095802	-0.103756		-2.0161	-0.248121
	97.4	-4.39502	19.5347		-0.327315	-0.212748		-0.868637	0.102831
	97.5	-2.85588	18.4284		-1.0429	0.724578		-0.734359	-0.12605
	97.6	-3.67852	17.3222		-0.706154	0.462999		-1.44237	-0.156568
	97.7	-3.71833	18.1232		-0.011616	0.223218		-1.54002	0.545336
	97.8	-3.57237	18.3521		0.030477	-0.245445		-1.01105	0.728442
	97.9	-3.33354	19.0769		-0.053709	0.212318		-0.950017	0.11809
	98	-3.65198	18.6955		0.32513	0.332209		-0.884913	-0.354932
	98.1	-4.10311	20.0306		0.451409	-0.452529		-0.380355	0.758959
	98.2	-3.42642	17.7799		0.32513	-0.463428		-0.510564	0.041796
	98.3	-3.42642	19.9925		0.19885	0.32131		-0.494288	-1.72822
	98.4	-3.29374	20.641		0.009431	0.059731		-0.591944	-0.965284
	98.5	-2.70992	20.4884		0.851295	1.22594		-0.311182	-0.477003
	98.6	-3.67852	16.8644		0.030477	0.277713		-0.412908	-0.583814
	98.7	-3.82448	17.4748		-0.201035	-0.779503		-0.522771	0.11809
	98.8	-2.97529	19.3058		-0.600921	-0.31084		-0.290837	1.32353
	98.9	-2.05976	19.8399		-0.474641	0.212318		-1.02733	-0.080274
	99	-2.2986	21.4802		-0.222082	-0.245445		-1.78416	-1.72822
	99.1	-4.54098	21.5183		-0.495688	0.386705		-1.13312	-1.5146
	99.2	-4.12965	18.9243		-0.643014	0.648284		-0.823878	-0.797437
	99.3	-3.45296	17.6655		-0.201035	0.19052		-1.20636	0.148608
	99.4	-4.0235	19.1914		-0.074756	0.234117		-1.59699	-0.232862
	99.5	-3.86428	18.5047		0.072571	0.234117		-2.069	-0.690626
	99.6	-3.91736	18.9243		-0.222082	0.354007		-1.47492	-0.950025
	99.7	-3.42642	20.8317		-0.474641	-0.343537		-1.17381	-0.644849
	99.8	-3.55911	20.4121		-0.137896	0.103327		-0.929672	-0.415967
	99.9	-3.18759	19.3439		1.08281	0.626486		-1.17381	-0.065015
	100	-3.12125	19.4965		0.619782	-0.332638		-1.6092	0.179125
	100.1	-3.83774	18.581		0.514549	-0.245445		-1.48713	-0.660108
	100.2	-3.2672	16.7118		0.114664	0.626486		-1.05988	-0.522779
	100.3	-3.12125	17.7418		0.304083	-0.245445		-0.872706	0.37749
	100.4	-2.67012	17.1696		-0.032663	-0.725007		-0.087387	0.774218
	100.5	-2.0863	16.8263		-0.222082	0.288612		-0.827947	0.346972
	100.6	-4.40829	16.5211		0.240943	-0.605117		-0.48615	0.972582
	100.7	-3.55911	16.8644		0.767108	-0.06016		-0.514633	0.545336
	100.8	-3.33354	17.5892		1.27223	0.680981		-1.67837	-0.88899
	100.9	-3.39988	17.1696		1.10385	1.08425		-1.00291	-0.751661
	101	-3.33354	17.551		0.535596	-0.299941		-1.32437	0.148608
	101.1	-3.16105	15.3767		-0.053709	-0.278143		-1.42202	0.316454
	101.2	-4.03677	15.3385		-0.095802	0.092428		-0.490219	0.819995
	101.3	-4.03677	14.8045		-0.095803	-0.049261		-0.652979	-0.339673
	101.4	-3.55911	17.9707		0.13571	0.517494		-0.714014	-0.217603
	101.5	-2.20572	18.1232		0.114664	0.811771		-0.587875	-0.538038
	101.6	-2.57724	16.1778		0.093617	0.495696		-0.254216	-0.415967
	101.7	-2.21899	17.6655		0.661875	0.354007		0.156754	0.224902
	101.8	-3.24066	18.5429		0.030477	-0.376235		-0.347803	-0.492261
	101.9	-3.5193	17.3603		-0.91662	-0.136454		-1.07616	-0.492261
	102	-3.0151	16.2922		-0.327315	0.375805		-0.396632	0.301196
	102.1	-3.39988	16.1015		0.26199	0.593788		-0.799463	1.01836
	102.2	-3.67852	16.5211		0.767108	0.354007		-0.799464	0.316454
	102.3	-4.42156	15.9489		0.26199	0.462999		0.13234	-0.019239
	102.4	-5.05845	15.3004		-0.053709	0.670082		-0.164698	-0.446485
	102.5	-5.77495	16.3685		-0.222082	0.4412		-0.095525	-0.736402
	102.6	-5.97398	16.75		-0.116849	0.593788		-0.77098	-0.156568
	102.7	-5.70861	18.848		0.219897	-0.169151		-0.677393	-0.812696
	102.8	-4.64712	17.7799		0.367223	-0.125555		-0.844223	-0.904249
	102.9	-5.39016	14.8426		0.619782	0.855367		-0.893051	-0.263379
	103	-5.40343	15.4148		0.451409	0.517494		-0.673324	0.11809
	103.1	-5.44323	17.0933		-0.074756	0.582889		-0.400701	0.423266
	103.2	-6.02705	15.6055		-0.285222	0.048831		-0.677393	-0.553296
	103.3	-6.79662	16.254		-0.053709	1.40032		-0.412908	0.011279
	103.4	-6.95585	16.8263		0.38827	1.23684		-0.469874	0.285937
	103.5	-6.61086	16.3685		0.26199	1.00795		-0.709945	0.49956
	103.6	-6.51798	16.8644		0.009431	1.10605		-0.624496	0.255419
	103.7	-6.65067	15.1859		-0.179989	1.08425		-1.51154	-1.36201
	103.8	-7.79176	15.7963		0.493503	0.364906		-1.0436	-0.873731
	103.9	-7.59273	17.9325		0.577689	0.092428		-1.32437	0.041796
	104	-7.22122	16.1778		0.19885	0.19052		-1.07616	0.148608
	104.1	-7.51312	14.3849		-0.137896	-0.267244		-0.807601	-0.461744
	104.2	-7.46005	16.3685		-0.116849	0.506595		-0.31932	0.469042
	104.3	-6.11993	16.6737		-0.011616	1.21504		-0.119939	0.270678
	104.4	-6.74355	15.1096		0.430363	0.94256		-0.640772	-0.080274
	104.5	-6.65067	16.75		1.14595	0.920762		-0.661117	0.926806
	104.6	-5.93417	17.5511		1.18804	0.277713		-0.909327	0.011279
	104.7	-5.56265	17.0933		1.86153	0.168722		-0.823878	0.163867
	104.8	-5.13806	15.987		1.4406	0.659183		-0.661117	0.072314
	104.9	-5.23094	15.4148		1.37746	0.779073		-1.17788	0.285937
	105	-6.54452	15.8344		-0.727201	1.04065		-0.620427	-0.324415
	105.1	-5.40343	16.254		-0.79034	0.986157		-0.514633	-0.522779
	105.2	-4.88596	16.3685		-0.453595	0.626486		0.01027	0.926806
	105.3	-5.6688	16.0252		-0.243129	0.920762		-0.640772	-0.370191
	105.4	-4.67366	14.3086		-0.179989	-0.092857		-0.250147	0.285937
	105.5	-5.4565	18.314		-0.222082	-0.790402		-0.311182	-0.171827
	105.6	-5.13806	16.7881		-0.285222	0.473898		-0.6896	-0.522779
	105.7	-4.9921	14.6519		0.030477	1.40032		-1.10871	0.240161
	105.8	-5.42997	13.5075		0.114664	0.833569		-1.39354	-0.293897
	105.9	-5.39016	15.1859		0.682922	0.016134		-1.37726	-0.248121
	106	-6.22608	16.0633		0.409316	0.179621		-1.13719	-1.34675
	106.1	-5.05845	16.1015		0.093617	0.680981		-0.933741	-0.50752
	106.2	-5.73514	14.9571		-0.390455	0.746376		-0.832016	-1.08735
	106.3	-6.23935	14.9571		0.051524	-0.125555		-0.709945	-0.858472
	106.4	-6.18627	16.0633		0.451409	2.09787		-1.2145	-0.019239
	106.5	-6.58433	16.9407		0.977574	1.09515		-1.12092	0.591113
	106.6	-5.96071	17.0551		1.4406	-0.125555		-1.24299	0.072314
	106.7	-6.33223	14.9189		1.20909	0.125125		-1.24299	0.636889
	106.8	-7.3539	15.72		0.640829	0.299511		-0.583806	0.896289
	106.9	-6.06685	13.7363		0.304083	0.517494		-1.47085	-0.766919
	107	-6.57106	14.5374		0.893388	-1.47705		-1.19009	-0.736402
	107.1	-5.13806	13.4312		1.4406	0.32131		-1.28774	-1.43831
	107.2	-6.3853	13.8889		0.914435	1.25863		-1.60106	-0.50752
	107.3	-6.46491	14.2704		0.598736	0.408503		-1.12092	0.316454
	107.4	-5.96071	14.69		0.998621	0.779073		-1.21857	0.469042
	107.5	-5.12479	14.5374		0.514549	0.539292		-1.08022	-0.446485
	107.6	-4.68693	15.9107		0.13571	0.909863		-1.15754	0.469042
	107.7	-5.35036	15.8726		-0.116849	0.702779		-1.38947	0.835253
	107.8	-6.18627	15.2622		0.030477	0.964359		-1.31623	0.49956
	107.9	-5.89436	14.8426		0.283036	0.768174		-1.47492	0.49956
	108	-6.1332	14.3849		0.009431	-0.038362		-1.23078	0.850512
	108.1	-6.46491	12.9734		-0.053709	-0.158252		-1.07616	-0.415967
	108.2	-5.94744	12.2105		0.240943	0.408503		-0.628565	-0.873731
	108.3	-6.62413	13.393		0.051524	0.4412		-0.888982	-0.492261
	108.4	-5.57592	14.9952		0.914435	-0.06016		-0.36001	1.30828
	108.5	-6.82316	15.6055		1.41955	0.005235		-0.929672	0.285937
	108.6	-6.65067	15.3004		1.81944	-1.05198		-2.22362	-0.431226
	108.7	-6.61086	13.8508		1.54583	-0.398033		-1.63768	0.484301
	108.8	-6.30569	13.2786		1.20909	0.201419		-1.97134	0.804736
	108.9	-5.97398	14.5374		0.914435	-0.703209		-1.8452	-0.278638
	109	-5.69534	14.5756		0.809201	-0.975687		-1.20636	-0.812696
	109.1	-5.68207	12.2105		0.788155	0.626486		-0.56753	0.011279
	109.2	-6.09339	11.9434		0.640829	0.746376		-0.917465	-0.522779
	109.3	-5.39016	14.2704		1.01967	0.255915		-0.441391	-1.0721
	109.4	-5.42997	13.8889		0.851295	-0.103756		-0.307113	0.438525
	109.5	-6.27915	13.1641		0.767108	-0.398033		-1.01105	-0.721143
	109.6	-5.57592	14.4993		0.851295	-0.278143		-1.0314	-1.42305
	109.7	-6.50472	15.1859		0.472456	0.69188		-0.734359	-0.324415
	109.8	-6.61086	15.72		0.240943	0.245016		-0.685531	-0.049756
	109.9	-6.83643	12.9734		0.177803	0.245016		-1.1616	-0.217603
	110	-6.67721	12.9353		0.093617	0.69188		-0.311182	1.23198
	110.1	-5.62899	11.4857		-0.074756	0.103327		-1.4912	0.697924
	110.2	-6.74355	13.8508		-0.348362	-0.365336		-1.08836	0.392748
	110.3	-5.94744	15.453		-0.85348	0.408503		-0.449529	-0.019239
	110.4	-5.64226	14.0415		-0.643014	0.877166		-0.925603	-0.232862
	110.5	-6.23935	13.6219		0.283036	-0.289042		-0.518702	0.530078
	110.6	-5.56265	14.2323		0.725015	-0.594218		-0.982569	0.774218
	110.7	-5.98724	15.5293		0.619782	-0.212748		-1.4383	0.057055
	110.8	-5.56265	15.8726		0.177803	0.452099		-1.22264	-1.13313
	110.9	-5.53611	14.69		-0.495688	0.310411		-0.355941	-1.02632
	111	-5.36362	13.5838		-0.411502	-0.038362		0.128271	0.652148
	111.1	-5.94744	13.7363		0.19885	0.332209		-0.530909	0.209643
	111.2	-5.8811	12.7827		-0.116849	-0.158252		-0.339665	0.484301
	111.3	-6.49145	13.5075		-0.011616	-0.299941		-0.180974	0.179125
	111.4	-6.71701	14.6519		-0.558828	-0.953889		-0.697738	-0.00398
	111.5	-6.8497	14.156		-0.706154	-0.092857		-0.343734	-0.858472
	111.6	-5.01864	13.6219		-0.348362	-0.408932		-0.270492	0.514819
	111.7	-3.69179	12.6301		0.19885	0.506595		-0.091456	0.606372
	111.8	-4.40829	12.2868		0.577689	0.234117		-1.3203	0.392748
	111.9	-6.10666	14.3849		0.051524	0.266814		-0.783188	-0.034498
	112	-4.74	14.6519		-0.537781	-0.278143		-0.917465	-0.904249
	112.1	-5.08498	13.2404		-0.748247	-0.343537		-0.534978	-0.812696
	112.2	-5.19113	12.4775		-0.748247	0.648284		-0.416976	0.255419
	112.3	-5.1646	13.8508		-0.432548	1.23684		-0.31932	0.37749
	112.4	-4.89923	13.0116		0.304083	0.179621		-0.010075	0.408007
	112.5	-5.50958	12.2105		1.01967	-0.049261		-0.563461	0.865771
	112.6	-5.81475	13.0878		1.04071	-0.19095		-0.864568	1.62871
	112.7	-5.19113	13.6601		0.26199	-0.496125		-0.596013	1.07939
	112.8	-4.28887	12.2868		-0.285222	-0.626915		-0.478012	-0.00398
	112.9	-4.55424	13.3167		-0.137896	-0.343537		-0.738428	0.041796
	113	-4.38175	12.4012		-0.390455	0.016134		-0.384424	-0.721143
	113.1	-4.50117	13.1641		-0.600921	0.364906		-0.56753	-0.38545
	113.2	-4.66039	13.6982		-0.516734	0.288612		0.54331	0.301196
	113.3	-4.10311	14.0415		-1.14813	1.05155		-0.502426	-0.049756
	113.4	-3.94389	14.6137		-1.23232	0.757275		-0.461736	0.942065
	113.5	-2.81607	14.7663		-1.84267	0.19052		-1.11685	0.957324
	113.6	-2.86914	14.2704		-2.07418	-0.103756		-1.1494	0.179125
	113.7	-3.49276	12.2486		-1.42174	-0.823099		-0.551254	0.072314
	113.8	-3.91736	13.4312		-0.832434	-0.267244		-0.254216	0.301196
	113.9	-3.90409	14.5374		-0.516734	0.430301		-0.44546	-0.232862
	114	-3.57237	13.8508		-1.16918	0.582889		-0.661117	0.484301
	114.1	-3.39988	14.4611		-1.52697	-0.038362		-0.498357	1.32353
	114.2	-4.03677	15.6437		-1.42174	0.288612		-0.718083	-0.110792
	114.3	-2.74973	15.6055		-0.874527	0.081529		-0.888982	1.36931
	114.4	-2.68338	13.9271		-0.032663	0.343108		-1.00698	-0.187086
	114.5	-3.89082	13.7363		1.1249	0.114226		-0.917465	-1.08735
	114.6	-4.28887	15.3004		0.07257	-0.517924		-1.02326	0.209643
	114.7	-4.20926	14.0415		-2.01104	0.255915		-0.966293	0.346972
	114.8	-4.81961	13.4312		-1.75848	-0.321739		-0.673324	1.43035
	114.9	-3.08144	14.156		-1.29546	-0.56152		-1.06395	1.82708
	115	-2.23225	13.3549		-1.82162	-0.31084		-2.24803	-0.141309
	115.1	-3.42642	14.8426		-1.61116	-0.06016		-1.10057	-0.934766
	115.2	-3.91736	15.2241		-0.748247	1.06245		-1.13312	-0.324415
	115.3	-3.63872	12.1723		-0.264175	0.255915		-1.69465	-0.446485
	115.4	-3.97043	12.2868		-0.158942	-0.354437		-1.3854	0.148608
	115.5	-6.49145	13.2023		-0.348362	-0.299941		-0.795394	0.179125
	115.6	-4.71347	13.3167		-0.811387	0.179621		-0.758773	1.21672
	115.7	-5.09825	12.8208		-0.685107	-0.387134		-1.57258	0.713183
	115.8	-2.90895	11.7146		-0.222082	0.146924		-1.49933	-0.00398
	115.9	-3.33354	15.2241		-0.600921	0.57199		-1.27554	-0.080274
	116	-4.30214	15.4911		-0.811387	0.517494		-1.50747	-0.187086
	116.1	-4.26234	13.9271		-1.02185	0.201419		-1.60106	-0.00398
	116.2	-3.87755	13.5075		-1.12709	-0.430731		-1.00291	-0.568555
	116.3	-4.80635	13.6982		-0.558828	0.016134		-1.01919	1.15569
	116.4	-5.32382	14.7282		-0.769294	-0.321739		-0.339665	1.39983
	116.5	-5.05845	13.2404		-0.958713	-0.234546		-1.50747	-0.721143
	116.6	-5.52285	14.8426		-1.0429	-0.648713		-0.705876	0.102831
	116.7	-4.62059	13.6219		-0.706154	0.059731		-1.12092	0.896289
	116.8	-5.13806	13.4312		0.156757	0.561091		-2.27244	-0.339673
	116.9	-5.58919	13.2023		1.08281	0.201419		-1.71499	0.453784
	117	-6.173	12.096		0.19885	0.201419		-1.08429	1.06414
	117.1	-5.84129	11.6001		0.219897	0.277713		-1.36912	0.697924
	117.2	-7.02219	12.7827		0.430363	0.299511		-1.48306	0.346972
	117.3	-6.46491	13.1641		0.535596	0.986157		-1.59292	-0.538038
	117.4	-6.01378	13.3167		-0.074756	0.789973		-2.05679	0.530078
	117.5	-6.09339	13.5456		-1.00081	1.12785		-1.24706	0.316454
	117.6	-5.25748	12.7445		-1.12709	0.430301		-1.78009	0.102831
	117.7	-5.96071	12.7064		-0.053709	0.430301		-1.58885	-0.248121
	117.8	-6.49145	11.0279		-0.97976	0.125125		-1.23485	-0.034498
	117.9	-7.64581	9.46389		-0.664061	0.462999		-0.762842	0.285937
	118	-7.02219	12.7064		0.283036	1.09515		0.006201	0.942065
	118.1	-6.98238	13.6982		0.13571	0.888065		-0.917465	0.224902
	118.2	-7.20795	11.6001		-0.201036	0.528393		-1.58478	0.041796
	118.3	-7.28756	11.8672		0.030477	1.10605		-0.884913	0.789477
	118.4	-6.47818	10.9135		0.430363	0.550192		-0.823878	0.530078
	118.5	-5.68207	10.9898		0.640829	0.833569		-0.994776	0.057055
	118.6	-5.4167	9.84536		0.009431	-0.583318		-1.03954	-0.950025
	118.7	-5.69534	11.562		-0.558828	0.157823		-1.54816	-0.858472
	118.8	-4.72673	12.3249		-1.10604	-0.69231		-1.27554	0.102831
	118.9	-4.88596	11.9816		-0.158942	-0.332638		-1.4383	0.087573
	119	-5.90763	10.7609		0.830248	0.343108		-1.08022	-0.110792
	119.1	-5.29728	11.7527		0.598735	0.419402		-0.612289	-0.248121
	119.2	-5.27074	11.2949		-0.074756	0.255915		-0.303044	0.530078
	119.3	-6.10666	13.3549		-0.348362	-0.354437		-0.714014	0.11809
	119.4	-6.6374	11.562		-0.137896	-0.605117		-0.762842	0.942065
	119.5	-4.91249	11.4857		0.935481	-0.049261		-0.872706	0.819995
	119.6	-5.19113	11.4475		1.31432	0.877166		-1.32844	1.81182
	119.7	-4.34195	11.9816		0.956528	0.931661		-1.71499	0.148608
	119.8	-5.48304	10.1887		0.914434	0.310411		-0.901189	-0.446485
	119.9	-5.76168	11.5238		1.01967	0.615586		-1.49526	-0.766919
	120	-6.27915	13.1641		0.893388	0.615586		-1.49526	-1.43831
	120.1	-5.77495	12.5538		0.26199	-0.267244		-1.39354	-1.01106
	120.2	-7.46005	12.9353		-1.10604	-0.430731		-1.29588	0.453784
	120.3	-6.73028	11.4094		-1.59011	0.016134		-0.823878	0.49956
	120.4	-6.10666	10.8372		-0.958713	0.528393		-0.323389	0.102831
	120.5	-5.36362	10.5701		0.156757	1.01885		-0.27863	0.697924
	120.6	-5.08498	11.0279		0.13571	1.01885		-0.482081	1.18621
	120.7	-5.09825	10.7227		0.872341	0.419402		-0.705876	0.484301
	120.8	-5.48304	9.9598		0.598735	0.059731		-0.681462	-0.599073
	120.9	-6.5976	11.8672		1.29327	0.157823		-0.925603	0.682665
	121	-7.38044	11.3712		1.01967	0.255915		-0.673324	0.774218
	121.1	-5.82802	10.4176		-0.895573	-0.049261		-0.974431	1.20146
	121.2	-5.94744	10.7227		-1.33755	0.005235		-0.31932	1.41509
	121.3	-5.78822	10.2268		-0.390455	0.048831		-1.09243	0.285937
	121.4	-6.15973	9.08242		-0.600921	0.517494		-0.807602	-0.38545
	121.5	-6.33223	9.42574		-1.0429	-0.267244		-0.31932	0.530078
	121.6	-6.25261	12.0197		-0.621968	0.027033		-0.616358	1.06414
	121.7	-5.53611	12.859		-0.285222	0.048831		-0.327458	0.697924
	121.8	-5.72187	10.9135		-0.516735	0.016134		-0.421046	0.301196
	121.9	-7.18141	10.532		-0.600921	0.386705		-0.624496	-1.0721
	122	-7.5662	10.3031		-0.91662	0.146924		-0.425115	-1.01106
	122.1	-6.95585	8.92983		-1.02185	-0.921192		-0.461736	0.575854
	122.2	-7.02219	11.6764		-0.811387	-0.714108		-0.368148	0.438525
	122.3	-6.31896	10.7227		-0.664061	-0.44163		-1.02733	0.285937
	122.4	-5.68207	10.1887		-0.7272	0.844468		-0.547185	0.026538
	122.5	-5.97398	11.1805		-0.053709	0.550192		-0.221664	-0.400709
	122.6	-6.41184	11.3331		-0.201035	0.397604		-1.10871	-0.492261
	122.7	-6.18627	11.7527		0.451409	0.768174		-0.921534	-0.538038
	122.8	-6.5976	11.7527		1.71421	-0.343537		-0.026352	0.301196
	122.9	-6.42511	11.4475		1.4406	-1.08468		-0.872706	-0.278638
	123	-6.91604	12.0197		0.051524	-1.78222		-0.23794	1.15569
	123.1	-6.3853	9.99795		-0.832434	-0.507024		-0.250147	1.23198
	123.2	-5.93417	9.99795		-0.537781	-0.408932		-0.89712	1.09465
	123.3	-6.53125	11.1424		-0.348362	0.626486		-0.970362	0.37749
	123.4	-5.94744	11.9053		-0.769294	0.027033		-0.665186	-0.477003
	123.5	-5.54938	11.7909		-1.21127	-0.321739		-0.494288	-0.721143
	123.6	-5.74841	12.8971		-1.12709	-0.768604		-0.380355	-0.324415
	123.7	-7.3141	10.1124		-0.79034	0.245016		-0.640772	-0.034498
	123.8	-7.79176	9.3113		-0.811387	-0.507024		-0.380355	0.392748
	123.9	-8.66748	10.3794		-0.537781	0.037932		-0.046697	1.76604
	124	-7.8183	10.7227		0.051524	0.201419		0.030615	1.50664
	124.1	-7.73869	10.8753		0.619782	-0.833999		-0.15656	0.697924
	124.2	-6.80989	11.7909		-0.432548	-0.550621		-0.327458	0.484301
	124.3	-6.30569	12.2868		-0.874527	-0.637814		-0.880844	0.469042
	124.4	-6.99565	11.4094		0.030477	0.037932		-0.193181	0.194384
	124.5	-5.49631	11.562		0.26199	0.212318		-0.718083	-0.12605
	124.6	-5.90763	12.5538		0.32513	-0.049261		-1.40575	-0.461744
	124.7	-7.84484	9.92165		0.535596	-0.016563		-0.506495	-0.644849
	124.8	-7.83157	10.1887		0.998621	0.212318		-0.176905	-0.705884
	124.9	-7.75196	10.9898		0.283037	-0.485226		-0.490219	-0.782178
	125	-6.61087	9.69277		-0.116849	-0.572419		-0.408839	0.072314
	125.1	-6.1332	11.3712		0.26199	-0.201849		-0.233871	0.37749
	125.2	-6.49145	11.562		0.26199	-0.092857		-0.376286	-0.12605
	125.3	-4.66039	10.8753		-0.327315	-1.23727		0.331721	-1.97236
	125.4	-5.4167	11.829		-0.074756	-0.616016		-0.31932	-0.553296
	125.5	-5.4167	12.0579		0.556642	-0.245445		-0.543116	-0.141309
	125.6	-4.81961	11.3712		0.682922	-0.801301		-0.266423	-0.049756
	125.7	-4.81961	9.65462		0.535596	-0.147353		-0.030421	-0.492261
	125.8	-6.22608	11.6001		0.367223	-0.092857		-0.144353	0.469042
	125.9	-6.75682	12.7064		0.009431	-0.703209		-0.404769	-0.324415
	126	-6.3853	10.4939		-0.79034	-0.354437		0.124202	-0.446485
	126.1	-5.28401	8.96798		-0.621967	0.234117		-0.909327	-0.080274
	126.2	-7.23449	9.65462		0.283037	-0.517924		-0.217595	-0.095533
	126.3	-8.54807	11.4857		0.809201	-0.256344		-0.404769	-0.248121
	126.4	-8.09694	13.7745		0.788155	-0.56152		-0.909327	0.11809
	126.5	-7.80503	12.1342		-0.095803	-0.256344		-0.966293	-0.522779
	126.6	-8.64095	11.3712		-0.97976	-0.474327		-0.596013	-0.950025
	126.7	-8.08367	12.7827		0.13571	-0.18005		-0.571599	0.713183
	126.8	-8.29597	11.1805		0.430363	-0.092857		-0.103663	1.0031
	126.9	-7.5662	10.2268		0.283036	0.506595		0.079443	0.316454
	127	-7.39371	9.80721		0.19885	-0.136454		-0.290837	0.713183
	127.1	-7.77849	9.73092		0.093617	-0.06016		-0.624496	-0.827955
	127.2	-8.62768	8.81539		0.07257	-1.07378		-0.189112	-0.675367
	127.3	-9.15842	8.6628		1.73525	-0.18005		-0.172836	-0.293897
	127.4	-8.60114	9.65462		2.19828	0.168722		-0.986638	0.026538
	127.5	-8.48172	10.9516		0.093617	0.528393		-0.921534	-0.034498
	127.6	-8.2827	11.0661		-0.895573	-0.31084		0.063167	-0.62959
	127.7	-6.6374	10.3031		-0.643014	-0.757705		-0.185043	1.01836
	127.8	-7.96425	9.80721		-0.453595	-0.289042		-0.429184	0.285937
	127.9	-8.00406	10.1124		-0.053709	-0.398033		-0.311182	-0.477003
	128	-7.77849	9.69277		-0.137896	-0.038362		-0.335596	-0.415967
	128.1	-6.90277	10.0361		0.030477	-0.256344		-0.620427	-0.309156
	128.2	-7.52639	10.4176		0.493502	-0.757705		-0.510564	-0.568555
	128.3	-7.606	9.73092		0.219897	0.059731		-0.205388	-1.13313
	128.4	-8.09694	8.7391		0.619782	0.866267		-0.274561	-0.858472
	128.5	-7.67235	10.6464		0.893388	-0.56152		-0.250147	-1.16365
	128.6	-7.06199	8.7391		0.535596	-0.485226		-0.343734	-0.660108
	128.7	-7.76522	9.50203		0.430363	0.048831		-0.600082	-0.736402
	128.8	-7.07526	10.3794		1.1249	0.768174		-0.347803	-1.37727
	128.9	-7.22122	9.42574		1.35641	0.517494		-0.433253	0.209643
	129	-6.66394	9.46389		1.37746	-0.038362		-0.217595	0.438525
	129.1	-5.86783	7.4421		1.23013	-0.114656		-0.27863	1.65923
	129.2	-6.61086	8.35763		0.872341	0.07063		0.120133	0.362231
	129.3	-7.12834	9.19686		0.872341	0.005235		-1.30809	-0.461744
	129.4	-7.02219	8.96798		1.25118	-0.507024		0.038753	-0.568555
	129.5	-6.61086	10.0742		1.56688	0.048831		-0.119939	0.301196
	129.6	-7.24775	10.6464		1.10385	0.506595		0.156754	0.408007
	129.7	-7.51312	10.9135		0.577689	-0.201849		-0.246078	-0.827955
	129.8	-7.40698	10.5701		0.240943	-0.234546		-0.685531	-0.827955
	129.9	-7.47332	10.7227		0.26199	-0.583318		-0.355941	-0.873731
	130	-6.46491	11.9434		0.598736	0.277713		-0.262354	-0.309156
	130.1	-5.05845	12.2105		0.409316	0.844468		-0.15656	-1.20942
	130.2	-5.40343	9.76906		0.893388	0.419402		-0.705876	-1.02632
	130.3	-7.04873	7.82357		1.01967	-0.376235		-0.880844	-1.19417
	130.4	-6.39857	10.7609		0.872341	0.168722		-0.52684	-0.477003
	130.5	-5.74841	9.69277		1.58793	0.757275		-0.270492	0.072314
	130.6	-4.68693	10.1124		-0.011616	1.00795		0.144547	1.79656
	130.7	-6.01378	9.76906		-0.748247	1.10605		0.225927	0.530078
	130.8	-5.13806	11.0279		-0.285222	0.561091		0.628759	0.514819
	130.9	-4.15619	12.7064		0.767108	-0.081958		-0.266423	0.484301
	131	-5.81475	11.4857		1.29327	-1.13917		-0.392562	-0.88899
	131.1	-6.21281	10.1124		0.914434	-2.39257		-0.095525	-0.873731
	131.2	-5.25748	9.69277		-0.158942	-0.866696		-0.628565	-1.05684
	131.3	-5.68207	10.6083		0.07257	-0.877595		-0.693669	-0.934766
	131.4	-5.39016	10.9516		0.514549	-0.8122		-0.547185	-2.2928
	131.5	-4.76654	10.0742		0.430363	-0.626915		-0.355941	-2.5522
	131.6	-4.7002	9.54018		0.872341	0.223218		-0.514633	-0.934766
	131.7	-4.39502	8.85354		1.16699	0.702779		-0.136215	0.057055
	131.8	-4.55424	9.54018		1.18804	0.386705		-0.709945	2.36113
	131.9	-4.80635	8.85354		1.27223	1.20414		-1.23078	1.82708
	132	-4.42156	9.8835		1.4406	1.25863		-0.685531	0.301196
	132.1	-4.83288	9.23501		1.84048	0.920762		-0.60822	0.453784
	132.2	-5.50958	9.99795		1.98781	0.495696		-0.315251	-1.63667
	132.3	-4.96557	9.34945		1.98781	-1.03018		-0.498357	-1.85029
	132.4	-4.96557	7.89986		1.90362	-0.779503		0.103857	-1.81978
	132.5	-4.34195	8.6628		1.31432	0.419402		-0.864568	-1.43831
	132.6	-5.09825	11.1042		0.451409	-0.910293		-0.681462	0.179125
	132.7	-6.67721	9.3113		0.240943	-0.714108		-0.31932	-0.446485
	132.8	-6.80989	9.08242		1.41955	-0.463428		-0.364079	-0.50752
	132.9	-7.69888	9.61648		1.06176	-0.136454		-0.950017	-0.827955
	133	-8.94612	12.4775		0.535596	1.10605		-0.758773	-0.461744
	133.1	-8.36231	10.1124		0.26199	0.310411		-0.559392	-0.034498
	133.2	-8.77363	8.62466		0.304083	-0.419831		-1.12092	-0.50752
	133.3	-7.92445	9.50203		0.430363	-0.071059		-0.636703	0.270678
	133.4	-7.16814	8.7391		0.346176	1.10605		-0.48615	0.331713
	133.5	-7.27429	8.6628		0.619782	0.146924		-1.01919	0.774218
	133.6	-7.71215	9.92165		0.893388	-0.910293		-1.06802	-0.309156
	133.7	-7.48659	10.8753		1.16699	-0.975687		-0.933741	0.697924
	133.8	-6.92931	10.6464		0.788155	-0.648713		-0.298975	-1.05684
	133.9	-6.83643	8.51021		-0.264175	-0.953889		-0.274561	0.087573
	134	-7.22122	10.4939		0.493503	-0.8122		-0.062973	0.88103
	134.1	-7.26102	10.8753		0.935481	0.57199		-0.563461	0.11809
	134.2	-8.04386	11.0279		0.809201	0.680981		-0.799463	-1.02632
	134.3	-9.11861	9.42574		0.577689	-0.005664		-0.221664	-0.538038
	134.4	-8.0704	9.08242		0.998621	-0.19095		-0.343734	0.865771
	134.5	-6.54452	9.57833		1.10385	-0.071059		-0.600082	0.301196
	134.6	-6.11993	10.1124		0.809202	0.626486		-0.738428	-0.110792
	134.7	-7.11507	10.799		0.535596	-0.637814		-0.140284	1.09465
	134.8	-5.69534	8.77724		0.535596	-0.507024		-0.233871	0.37749
	134.9	-6.5976	7.55654		-0.053709	-0.452529		-0.327458	-0.995801
	135	-5.82802	9.00612		0.13571	-0.507024		-0.860499	-1.49934
	135.1	-6.71701	9.12056		0.177803	-0.681411		-0.811671	-0.339673
	135.2	-6.61087	7.86172		-0.158942	-0.212748		-0.388493	-0.110792
	135.3	-5.76168	8.0143		0.661875	0.288612		-0.628565	0.62163
	135.4	-6.09339	8.31948		1.39851	0.909863		-0.591944	0.774218
	135.5	-5.76168	8.96798		0.914434	0.659183		0.156754	-0.248121
	135.6	-5.37689	8.7391		0.682922	-1.12827		0.604345	0.62163
	135.7	-5.04518	8.62466		0.577689	-0.321739		-0.64891	-1.42305
	135.8	-6.09339	10.8753		1.18804	-0.648713		-0.77505	-1.74348
	135.9	-5.03191	11.562		0.956528	0.125125		-0.518702	-1.19417
	136	-5.48304	8.39577		1.56688	-0.507024		-0.303044	-1.10261
	136.1	-4.59405	7.25136		2.0299	0.103327		-0.001937	-1.19417
	136.2	-5.44323	8.0906		1.67211	-0.245445		-0.128077	-0.370191
	136.3	-5.84129	8.35763		1.73525	0.746376		-0.172836	0.62163
	136.4	-5.25748	6.41213		1.58793	1.24774		-0.530909	0.163867
	136.5	-5.31055	7.3658		0.682922	0.746376		-0.852361	-0.309156
	136.6	-5.84129	7.25136		0.304083	0.027033		-0.819809	-1.36201
	136.7	-5.17786	10.9898		1.14595	-0.932091		-0.628565	-0.980543
	136.8	-5.04518	10.7609		1.81944	-1.30266		-0.848292	-0.110792
	136.9	-6.47818	9.23501		1.79839	-1.03018		-1.02733	0.819995
	137	-6.45164	7.48025		-0.158942	0.517494		-0.579737	0.575854
	137.1	-6.73028	8.28133		0.472456	0.255915		-0.669255	0.301196
	137.2	-6.05359	6.75545		0.977574	-0.714108		-0.006006	0.835253
	137.3	-5.29728	6.64101		0.935481	-0.866696		-0.425115	1.0031
	137.4	-5.04518	8.28133		0.851295	-0.103756		-1.35285	0.041796
	137.5	-4.9921	9.65462		0.851295	0.201419		-0.803533	-0.38545
	137.6	-3.45296	10.0742		0.830248	0.779073		-0.563461	-0.797437
	137.7	-3.58564	9.3113		0.872341	-0.103756		-0.539047	-0.324415
	137.8	-5.27074	7.82357		0.956528	0.114226		-1.01512	-0.522779
	137.9	-3.50603	7.51839		1.31432	-0.103756		-1.13312	0.072314
	138	-4.46136	8.28133		1.92467	0.375805		-1.14126	-0.12605
	138.1	-4.27561	7.59469		1.84048	-0.321739		-1.07616	-0.446485
	138.2	-3.82448	7.59469		0.788155	0.386705		-1.31216	0.133349
	138.3	-4.97884	7.74727		-0.390455	-0.19095		-1.02326	0.240161
	138.4	-4.16946	7.06063		-0.264175	-0.844898		-0.758773	0.072314
	138.5	-2.56397	6.06881		0.114664	-0.986586		-1.18195	0.453784
	138.6	-2.88241	7.97616		0.682922	-0.299941		-0.860499	0.102831
	138.7	-4.28887	10.1887		0.661875	-0.234546		-1.16567	0.194384
	138.8	-3.87755	8.47207		0.472456	0.005235		-0.343734	-0.980543
	138.9	-4.16946	6.10696		1.23013	0.07063		-0.852361	-1.49934
	139	-4.9921	8.0143		1.46165	0.048831		-0.233871	0.087573
	139.1	-2.90895	8.51021		0.872342	0.768174		-0.860499	1.43035
	139.2	-2.5905	9.69277		0.430363	0.757275		-0.705876	0.133349
	139.3	-4.42156	9.76906		0.788155	0.4412		-1.11685	-0.354932
	139.4	-4.9523	9.27315		1.29327	-0.354437		-1.1494	-0.614332
	139.5	-4.19599	8.54836		1.46165	0.223218		-1.11278	-0.553296
	139.6	-3.66525	9.12056		1.18804	-0.681411		-0.974431	-0.400709
	139.7	-3.46623	7.4421		0.998621	0.234117		-0.681462	0.194384
	139.8	-4.08985	6.64101		1.08281	0.223218		-1.1616	0.942065
	139.9	-3.79794	6.56472		1.04071	-0.44163		-0.746566	1.09465
	140	-4.07658	6.48842		0.577689	-0.997486		-0.77505	-0.446485
	140.1	-3.45296	7.17507		0.914435	0.626486		-0.811671	-0.324415
	140.2	-2.82934	6.98433		0.809202	0.288612		-0.766911	0.301196
	140.3	-2.94875	7.89986		-0.411502	-0.419831		-0.539047	-0.12605
	140.4	-2.5905	7.74727		0.030477	-0.19095		-0.189112	-0.263379
	140.5	-3.21413	6.56472		0.07257	0.789973		-0.705876	-0.339673
	140.6	-4.38175	5.5729		0.409316	0.670082		-1.21857	-0.934766
	140.7	-5.33709	5.38216		0.535596	0.005235		-0.412908	-0.904249
	140.8	-5.73514	5.30587		0.13571	0.582889		-0.657048	0.026538
	140.9	-5.27074	8.12874		0.893388	-0.408932		-0.494288	0.285937
	141	-4.64712	6.06881		1.18804	-0.44163		-0.364079	0.514819
	141.1	-4.15619	6.86989		1.08281	-0.027463		-0.058904	0.362231
	141.2	-4.06331	8.47207		0.556642	0.539292		-0.787257	0.072314
	141.3	-5.15133	7.4421		-0.264175	0.833569		-0.64891	-0.446485
	141.4	-4.79308	8.43392		0.114664	0.32131		-0.677393	-0.019239
	141.5	-4.96557	7.70913		0.746062	-0.278143		-1.13312	-1.28572
	141.6	-4.97884	6.7936		0.725015	-0.801301		-1.01919	0.469042
	141.7	-4.91249	7.28951		0.914435	-0.637814		-0.368148	0.957324
	141.8	-6.09339	8.39577		1.16699	-0.616016		-0.628565	-0.248121
	141.9	-4.52771	6.98433		1.48269	-0.888494		-0.697738	-0.278638
	142	-4.72673	7.59469		1.48269	-1.36806		-0.160629	-0.248121
	142.1	-4.97884	7.89986		1.23013	-0.278143		-0.624496	-0.736402
	142.2	-5.33709	6.64101		1.33537	-0.321739		0.510758	0.148608
	142.3	-3.65198	4.77181		1.23013	0.964359		0.13234	1.01836
	142.4	-4.9921	6.10696		0.493503	0.299511		-0.091456	-0.354932
	142.5	-6.69048	6.60287		0.240943	-0.44163		-0.087387	-0.614332
	142.6	-5.28401	9.54018		-0.327315	-0.463428		-0.27863	-0.553296
	142.7	-4.10311	6.94619		-0.327315	-1.23727		-0.970362	-1.56038
	142.8	-4.28887	6.37398		0.009431	-0.398033		-0.412908	-1.13313
	142.9	-3.7316	9.19686		0.367223	-0.659612		-0.087387	-0.50752
	143	-3.21413	9.3113		0.304083	-0.136454		-0.929672	0.697924
	143.1	-2.85588	8.05245		0.009431	-0.430731		-0.929672	0.148608
	143.2	-4.66039	7.40395		0.009431	0.136024		-0.945948	0.255419
	143.3	-4.36848	9.69277		1.54583	0.964359		-0.453598	-0.095533
	143.4	-4.10311	9.50203		0.935481	0.615586		-0.425115	-0.965284
	143.5	-3.66525	6.90804		1.18804	0.266814		-0.600082	-0.797437
	143.6	-4.40829	7.55654		2.05095	0.408503		-0.701807	-0.034498
	143.7	-3.61218	6.1451		2.24037	0.114226		-0.388494	-0.324415
	143.8	-4.62059	6.83175		1.63002	-0.419831		-1.05988	-0.934766
	143.9	-5.01864	7.02248		0.872341	-0.594218		-0.355941	-0.080274
	144	-4.79308	8.51021		0.682922	-0.572419		-0.404769	-0.721143
	144.1	-4.97884	9.76906		0.472456	-0.19095		-0.868637	0.392748
	144.2	-4.72673	7.82357		0.493503	0.343108		-1.13719	-0.583814
	144.3	-4.60732	5.87807		1.06176	0.94256		-1.0314	-0.065015
	144.4	-5.89436	4.42849		0.809202	-0.833999		-0.750635	0.163867
	144.5	-6.1332	7.70913		0.703969	-0.408932		-1.02326	1.0031
	144.6	-7.30083	10.2268		0.283036	0.136024		-1.29181	0.575854
	144.7	-7.02219	9.38759		0.093617	0.386705		-1.38133	0.484301
	144.8	-6.3853	7.28951		0.598736	-0.735906		-1.0436	0.148608
	144.9	-5.82802	8.0143		1.58793	-0.223647		-0.888982	-0.415967
	145	-5.82802	9.23501		1.23013	-0.081958		-0.742497	-0.12605
	145.1	-6.94258	6.18325		1.1249	-0.278143		-0.534978	0.041796
	145.2	-6.02705	6.75545		1.35641	-0.539722		-0.392562	-0.263379
	145.3	-5.25748	9.8835		0.872341	-0.005664		-1.53188	-0.675367
	145.4	-6.58433	8.62466		0.851295	-0.56152		-1.00291	-0.232862
	145.5	-6.01378	7.40395		0.177803	0.386705		-1.06395	0.469042
	145.6	-5.65553	7.78542		0.430363	0.702779		-1.03954	0.301196
	145.7	-6.08012	6.52657		0.619782	0.354007		-1.10464	0.37749
	145.8	-6.90277	8.20504		0.809202	-0.56152		-1.28368	-0.415967
	145.9	-5.98724	8.47207		0.598735	-0.681411		-1.0314	-0.873731
	146	-4.91249	6.37398		-0.306269	-0.169151		-0.807602	-1.02632
	146.1	-5.84129	7.4421		-1.10604	-1.04108		-0.742497	-0.370191
	146.2	-5.25748	10.0742		-0.579874	-0.899393		-0.933741	-0.446485
	146.3	-5.03191	8.54836		0.872341	-0.746805		-1.48713	-0.782178
	146.4	-5.1646	6.83175		1.10385	-0.496125		-1.09243	-0.980543
	146.5	-5.78822	6.1451		0.935481	0.212318		-0.701807	0.362231
	146.6	-4.7002	6.18325		0.283036	-0.256344		-1.39354	0.819995
	146.7	-4.75327	7.86172		-1.21127	-0.594218		-1.01512	-0.00398
	146.8	-4.64712	7.51839		-0.91662	0.604687		-0.714014	0.606372
	146.9	-4.63385	5.80178		-0.832434	1.14964		-1.1494	-0.12605
	147	-4.38175	7.06063		-0.011616	1.24774		-1.83299	-0.583814
	147.1	-6.05359	7.59469		-0.095803	0.561091		-1.57258	0.11809
	147.2	-4.87269	6.2214		-0.348362	0.670082		-1.69465	-0.034498
	147.3	-5.33709	5.19143		0.13571	0.048831		-1.65803	-0.110792
	147.4	-5.97398	8.12874		0.661875	-0.125555		-0.966293	0.392748
	147.5	-4.05004	10.1887		0.998621	0.4412		-0.795395	0.011279
	147.6	-3.9837	8.35763		1.10385	0.397604		-0.852361	-0.675367
	147.7	-3.97043	7.3658		0.914434	-0.507024		-0.697738	-0.00398
	147.8	-3.18759	8.43392		1.01967	-0.888494		-0.502426	0.865771
	147.9	-3.08144	9.8835		0.746062	-0.496125		-1.13719	0.682665
	148	-2.89568	7.86172		0.388269	0.266814		-1.46271	-0.965284
	148.1	-3.09471	7.4421		0.32513	0.430301		-1.21857	-0.568555
	148.2	-4.26234	8.24319		0.703969	0.005235		-1.44644	-0.538038
	148.3	-4.03677	8.12874		1.01967	0.005235		-1.30402	-0.187086
	148.4	-3.18759	8.31948		0.767108	-0.081958		-0.876775	-0.019239
	148.5	-3.00183	6.71731		0.304083	-0.005664		-1.78416	0.102831
	148.6	-4.06331	7.70913		0.409316	-1.08468		-0.974431	0.224902
	148.7	-2.84261	9.08242		0.430363	-0.626915		-1.16974	0.041796
	148.8	-3.7714	8.81539		0.556642	-0.888494		-1.22264	-0.553296
	148.9	-4.30214	6.2214		0.956528	-0.703209		-1.78416	-1.01106
	149	-2.97529	7.59469		1.25118	-0.092857		-1.34471	-1.14839
	149.1	-2.97529	6.86989		1.10385	-0.69231		-1.2674	-0.766919
	149.2	-3.97043	5.91622		0.451409	-0.452529		-1.2145	-0.354932
	149.3	-3.58564	6.25954		0.009431	0.495696		-1.34064	1.17095
	149.4	-4.62059	6.1451		-0.495688	0.081529		-1.10871	-0.38545
	149.5	-3.86428	6.37398		-0.243129	0.419402		-1.28774	-0.415967
	149.6	-2.64358	6.94619		0.26199	0.495696		-1.27554	-0.827955
	149.7	-3.45296	6.48842		1.29327	-1.48795		-1.46271	-0.019239
	149.8	-3.81121	7.40395		0.156757	-0.986586		-1.07209	-0.12605
	149.9	-3.83774	5.99251		-0.095802	0.037932		-1.07616	0.240161
	150	-5.17786	7.40395		0.577689	-0.844898		-1.05581	0.087573
	150.1	-3.25393	7.67098		0.851295	-0.169151
		-3.46623			0.577689
					1.39851
					2.32456
					1.77735
					0.830248
					0.156757
					-0.432548
					-0.032663
					0.661875
					1.27223
					1.96677
					1.96677
					1.16699
					0.893388
					0.430363
					0.409316
					0.725015
					0.156757
					0.346176
					1.37746
					1.4406
					0.493502
					0.051524
					-0.348362
					-0.285222
					0.577689
					1.18804
					2.19828
					2.32456
					0.598735
					0.682922
					0.893388
					1.01967
					0.619782
					0.26199
					0.556642
					0.788155
					0.767108
					0.746062
					0.746062
					0.219897
					-0.032663
					-0.243129
					0.32513
					1.08281
					0.872342
					0.409316
					0.535596
					0.725015
					1.01967
					0.388269
					0.283036
					-0.116849
					-0.137896
					0.26199
					0.535596
					0.935481
					0.956528
					1.54583
					1.94572
					0.177803
					0.535596
					1.65107
					1.96677
					1.56688
					0.788155
					1.16699
					1.29327
					1.46165
					1.81944
					1.67211
					1.4406
					1.06176
					0.535596
					1.01967
					1.33537
					1.35641
					1.60897
					1.77734
					1.88258
					1.27223
					0.577689
					0.598735
					1.20909
					1.06176
					0.746062
					1.7563
					1.92467
					1.27223
					0.661875
					0.26199
					1.94572
					2.28246
					0.493503
					0.556642
					0.682922
					1.25118
					1.41955
					0.661875
					0.830248
					1.20909
					0.809202
					0.956528
					1.04071
					1.77735
					2.51398
					3.06119
					2.7034
					1.50374
					1.1249
					1.1249
					0.851295
					0.514549
					0.598736
					1.10385
					1.41955
					1.56688
					1.67211
					1.37746
					1.71421
					1.54583
					1.20909
					1.1249
					2.51398
					1.77735
					2.09305
					2.21932
					1.52479
					1.79839
					1.98781
					1.86153
					1.94572
					1.71421
					0.746062
					0.051524
					0.114664
					0.451409
					0.409316
					0.556642
					0.977574
					1.18804
					0.977574
					0.956528
					0.725015
					0.598736
					0.156757
					0.009431
					1.10385
					1.67211
					1.33537
					1.04071
					1.39851
					1.48269
					1.37746
					1.48269
					2.80863
					2.19828
					0.598736
					0.914435
					1.50374
					0.914435
					0.26199
					0.956528
					1.1249
					0.809202
					0.914434
					0.956528
					0.577689
					0.893388
					1.39851
					1.60897
					1.35641
					1.52479
					1.90362
					1.79839
					1.29327
					1.41955
					0.767108
					0.619782
					1.39851
					1.41955
					1.04071
					0.893388
					0.851295
					0.851295
					-0.201036
					0.388269
					2.17723
					1.46165
					1.54583
					2.36665
					2.59816
					1.77735
					1.10385
					0.451409
					0.283037
					0.114664
					0.07257
					0.725015
					0.977574
					1.14595
					0.661875
					1.25118
					1.46165
					0.577689
					1.41955
					1.94572
					1.96677
					1.18804
					1.16699
					1.65107
					1.94572
					1.25118
					1.20909
					1.39851
					1.4406
					0.830248
					-0.179989
					-0.516735
					1.08281
					0.998621
					0.19885
					0.809202
					1.58793
					1.46165
					0.977574
					0.451409
					0.451409
					0.640829
					0.767109
					0.619782
					0.219897
					0.114664
					0.577689
					0.577689
					0.661875
					0.956528
					0.535596
					0.451409
					0.219897
					0.13571
					0.26199
					0.998621
					1.48269
					1.4406
					1.25118
					0.577689
					0.661875
					0.809202
					0.156757
					-0.243129
					0.703969
					-0.495688
					-0.158942
					0.935481
					1.69316
					1.71421
					1.29327
					0.893388
					0.514549
					0.304083
					0.977574
					1.60897
					1.4406
					0.977575
					1.29327
					1.29327
					0.872341
					-0.011616
					0.346176
					0.725015
					1.31432
					1.04071
					0.156757
					-0.306268
					-0.348362
					-0.685107
					-0.179989
					-0.306269
					-0.895573
					-0.053709
					1.1249
					1.16699
					2.11409
					2.40874
					1.16699
					0.998621
					0.598736
					0.725015
					1.10385
					1.37746
					0.851295
					0.346176
					0.346176
					0.07257
					0.051524
					-0.116849
					0.346176
					0.746062
					0.346176
					0.240943
					0.640829
					0.493503
					0.32513
					0.640829
					0.409316
					0.030477
					0.177804
					0.367223
					-0.201036
					-0.158942
					-0.411502
					-0.369408
					0.093617
					-0.179989
					0.809202
					-0.264175
					0.07257
					0.977575
					1.52479
					0.788155
					-0.053709
					-0.727201
					-0.558828
					-0.243129
					-0.495688
					0.514549
					1.18804
					0.661875
					0.640829
					0.661875
					0.577689
					0.367223
					0.430363
					1.01967
					1.1249
					0.703969
					-0.011616
					-0.474641
					-0.621967
					-0.495688
					-0.095802
					0.030477
					0.093617
					0.451409
					0.219897
					-0.116849
					0.514549
					0.19885
					-1.75848
					-1.92686
					-1.27441
					-1.08499
					-0.390455
					0.346176
					0.240943
					0.935481
					0.809202
					-0.306268
					-0.201035
					0.13571
					0.493502
					0.451409
					0.514549
					0.114664
					-0.474641
					-0.79034
					-0.621967
					-1.06395
					-1.00081
					-0.874527
					-0.706154
					-1.6743
					-1.44278
					-0.243129
					0.030477
					-0.432548
					0.283036
					0.767108
					1.56688
					-0.032663
					-0.516735
					-0.264175
					-1.00081
					-1.46383
					-1.0429
					-1.00081
					-1.29546
					-0.706154
					-0.748247
					-1.06395
					-1.33755
					-0.874527
					-1.19023
					-1.73744
					-1.73744
					-0.937667
					-0.032663
					0.640829
					0.346176
					0.304083
					0.156757
					-0.074756
					-0.453595
					-0.832434
					-1.23232
					-1.19023
					-1.6743
					-1.59011
					-1.14813
					-0.874527
					0.156757
					-0.348362
					-1.99
					-1.92686
					-0.937667
					-0.495688
					-0.685107
					-0.937667
					-0.79034
					-0.306269
					-0.453595
					-1.33755
					-1.65325
					-1.42174
					-0.832434
					-1.08499
					-1.37965
					-0.748247
					-0.285222
					-0.727201
					-1.21127
					-1.00081
					-0.685107
					-0.558828
					-0.621968
					-0.706154
					-0.390455
					0.283037
					0.38827
					-0.285222
					-0.201035
					0.051524
					0.19885
					-1.56906
					-1.48488
					-0.685107
					-0.369408
					-0.222082
					0.872342
					0.682922
					0.283037
					0.682922
					0.788155
					-0.137896
					0.240943
					0.767108
					0.535596
					-0.264175
					-0.516735
					-0.516735
					-0.432548
					-0.390455
					-0.432548
					0.767109
					1.1249
					-0.074756
					-1.02185
					-0.832434
					-0.474641
					-0.053709
					0.619782
					0.682922
					0.577689
					-0.285222
					0.619782
					1.04071
					0.32513
					0.598736
					0.514549
					-0.032663
					-0.348362
					-0.285222
					-0.179989
					0.38827
					0.26199
					-0.769294
					-0.97976
					-0.453595
					0.430363
					-0.137896
					-0.685107
					-1.27441
					-0.85348
					0.388269
					0.283036
[truncated: 1,004 more rows]

## Sheet: Fig 4
4a
		Male							Female
	5	2.4	4.6504	5.0651	20.6997	2.3786	4.8004		18.2244	2.7478	4.2415	5.9001	3.39877	3.65357	2.5184	2.3569	13.0266	28.5784	6.4685	6.04664	6.28987
	10	2.8	6.5233	4.8072	28.1029	7.0596	7.2492		82.099	16.5767	8.3593	7.0815	3.23656	5.95845	37.958	4.7824	4.5522	131.933	102.195	7.14456	9.66703
	25	3.19	7.376	7.2958	57.4033	9.9827	20.9536		113.267	37.4958	18.849	6.7713	36.4198	11.6778	104.444	29.8977	63.7297	234.691	210.266	71.025	19.5991
	50	12.9479	32.3762	38.7861	70.1908	10.9061	29.5978		138.054	41.0674	36.6543	10.095	32.7374	14.0998	132.096	31.742	61.2865	257.145	232.234	76.736	32.9416
	75	9.3119	95.5417	46.9065	83.8665	6.7347	31.5268		133.011	47.0966	37.6883	5.8688	27.7944	16.1389	144.118	42.575	70.2237	255.607	256.996	133.555	36.6857
	100	9.8875	102.238	60.2646	78.5514	24.6061	27.9755		192.658	52.2521	46.0761	5.1954	32.4473	17.7817	137.593	36.834	64.8662	249.197	244.9	77.3612	37.8062
4b
		Male							Female
	5	3.13137	4.1052	10.3918	29.7627	8.14384	7.9191		180.48	16.6965	17.719	6.5177	3.44	69.8983	54.6883	8.1965	4.5516	20.9408	4.0952	9.14068	28.7429
	10	2.79465	5.1802	7.1239	68.8307	12.7347	13.1996		665.68	144.273	25.2436	18.3998	5.43	70.514	157.781	18.5754	16.4302	217.338	235.964	37.8418	59.0507
	25	3.40661	21.3266	68.8262	133.675	61.6967	61.9803		1247.04	229.955	129.089	14.7664	7.29	76.8678	358.444	175.042	134.966	388.214	368.505	115.475	144.441
	50	15.1538	26.9716	106.632	164.551	76.0596	75.9314		1311.69	197.393	150.465	22.7988	8.51098	140.66	421.152	149.655	78.683	253.896	316.627	114.386	155.546
	75	11.0851	164.648	142.218	137.355	73.1877	72.9679		1162.38	203.058	148.349	22.8103	14.795	155.224	442.406	159.369	118.428	351.252	284.675	180.448	111.084
	100	9.73832	159.238	127.359	120.682	81.6743	65.2427		1283.04	235.292	120.394	25.5321	8.66352	187.19	398.959	140.629	108.353	240.306	242.966	195.776	116.676
4c
	raw			LN
	M	F		M	F
	0.922012	0.133175		-0.0811969	-2.01609
	0.610647	0.226642		-0.493237	-1.48438
	0.397553	0.311689		-0.922427	-1.16575
	0.629436	0.228872		-0.462931	-1.47459
	0.202379	0.0990631		-1.59761	-2.312
	0.430519	0.334826		-0.842764	-1.09414
	0.314269	0.264699		-1.15751	-1.32916
	0.0876763	0.595685		-2.4341	-0.518043
	0.12263	0.853348		-2.09858	-0.158588
	0.203979	0.951206		-1.58974	-0.0500242
	0.22008	0.560613		-1.51376	-0.578724
		0.327063			-1.1176
		0.301543			-1.19884
		0.212943			-1.54673
		0.222766			-1.50163
4d
	M	F
	-0.11	-0.5
	0.6	0.94
	0.3	1.08
	0.66	6.32
	0.51	-0.57
	2.76	4.18
	0.54	0.25
	0.66	3.1
	2.43	0.78
	1.55	2.32
		4.34
		-0.42
		0.2
		0.23
		1.13
		0.72
4e,f	Male			Female
	X	Y		X	Y
	-73.219	-3.378		-70.248	0.639
	-43.569	-7.958		-51.317	-0.717
	-43.331	2.231		-44.527	0.283
	-50.099	-2.606		-55.226	0.437
	-61.256	-1.624		-51.229	-5.222
	-66.557	4.651		-57.826	-0.717
	-51.411	-3.912		-51.131	-2.533
	-55.6082	-4.80289		-61.514	-3.644
	-58.5123	1.72515		-50.6787	-2.517
	-61.4575	-1.63231
	-43.7964	-3.14117
	-54.9858	2.21889

## Sheet: Fig 5
5c
	Baseline															CNO (5 mg/kg)
CON	2.36	2.03	1.54	1.72			1.38		3.34	3.24	4.56	3.73				2.02	2.27	1.01	1.18			2.27		3.46	3.62	4.31	3.82
DREADD	2.18		2.8	3.2		2.22	2.19	3.12	2.69	2.43		2.68	2.41	2.27		1.96		2.15	2.15		1.69	1.66	1.02	1.75	3.07		3	0.52	2.77
CON	2.53	3.33	2.04	2.35	2.48	2.64	4.71		3.29	1.84		5.3				3.1	2.94	2.81	1.94	1.86	1.61	3.82		3.94	1.28		6.22
DREADD	1.37		2.45		3.77	3.77	1.69	1.67	4.18		2.66	2.9	1.05	3.75		0.49		1.05		3.98	2.11	1.48	2.29	3.78		2.42	4.27	1.99	5.17
5d
	Baseline															SalB (17 mg/kg)
CON	2.45	2.17	2.04	1.81					3.22	3.34	2.78	2.39				2.13	2.13	2.25	1.85					3.31	3.37	3.51	3.07
DREADD	1.32		3.11	2.51		2.99			2.08	2.1		2.27		1.84		1.88		1.86	1.91		2.31			2.28	1.65		2.21		2.09
CON	3.85	2.89	2.92	2.37	2.69				1.86	1.91		4.85				3.61	2.95	2.8	2.42	1.56				3.46	0.49		4.54
DREADD					2.96				3.17		3.02	1.32	1.56	2.83						3.11				4.8		3.26	2.68	1.72	4.39
5e
	Control												DREADD
Male	3.38		5.87			0.27	11.93	8.8	16.47				10.14		19.67	44.81		1.33	23.33		9.27	18.67	16.53
Female	4.12	4.96	11.06	7.31		5	2.87		4.4				9.08		23.84			13.13		15.47	27.2	6.93	10.73
5f
	CON												DREADD
Male	8		16			1	8	7	11				11		10	11		5	15		11	9	10
Female	7	15	14	13		13	5		5				19		17			10		10	13	9	9
5h
	CON M						DREADD M						CON F						DREADD F
15	15.05	11.16	22.17	10.97			18.38	14.51		16.98	18.98	10.12	11.08	18.95	26.55	16.21			13.96		13.86	9.19	20.62	19.36
30	17.81	11.62	27.1	14.21			31.96	23.66		16.07	22.41	19.41	12.81	21.04	39.32	7.93			15.48		15.14	13.53	33.04	25
45	22.87	14.94	29.1	17.88			28.76	25.11		9.81	22.78	26.31	12.43	16.22	22.97	10.34			11.33		22.78	22.16	32.78	28.28
5i
	CON M						DREADD M						CON F						DREADD F
15	89.9023	67.7758	93.4518	64.9673			121.663	107.36		77.0752	60.079	62.7982	110.767	113.207	68.1355	67.6404			96.5601		88.4444	100.471	58.1216	62.6883
30	95.588	58.0123	75.2417	70.4897			112.123	90.4669		53.8535	53.06	44.1384	98.6982	106.59	49.8645	71.7331			91.6598		67.359	91.2745	63.241	51.1887
45	98.1611	62.5912	70.4253	72.0425			106.228	82.3427		42.9231	50.8628	40.9252	87.7411	102.805	45.4601	75.4169			91.2691		70.531	76.3326	59.888	47.0101

## Sheet: Fig 6
6b
		Inactive	Intermittent	Tonic	Intermittent/tonic + burst	Depolarization block
	CON M	76	8	8	0	8
	EtOH M	53.3	33.3	6.7	0	6.7
	CON F	40.9	18.2	4.5	18.2	18.2
	EtOH F	38.5	42.3	11.5	0	7.7
6c	raw		LN				6d	raw		LN
	EtOH M	EtOH F	EtOH M	EtOH F				EtOH M	EtOH F	EtOH M	EtOH F
	7.56667	4.01667	2.02375	1.39045				12.8375	23.5142	2.55237	3.1576
	7.18333	1.03333	1.97176	0.0327895				11.0491	10.4268	2.40235	2.34438
	2.98333	2.26667	1.09304	0.81831				13.5749	18.6583	2.60822	2.92629
	22.8583	1.01667	3.12932	0.0165296				15.5809	13.257	2.74605	2.58453
	3.86667	1.94167	1.35239	0.663547				13.9419	9.49042	2.6349	2.25028
	3.49167	2.54167	1.25038	0.93282				11.6498	15.4793	2.45529	2.7395
	3.25	19.4583	1.17865	2.96828				12.9675	12.4799	2.56245	2.52412
	12.175	3.15833	2.49938	1.15004				11.2521	17.355	2.42055	2.85388
	5.925	6.03333	1.77918	1.7973				12.6359	8.53694	2.53654	2.1444
	3.05	3.025	1.11514	1.10691				9.28386	12.9332	2.22828	2.5598
	3.59167	3.275	1.27862	1.18632				12.0432	13.6685	2.4885	2.61509
	12.4417	12.1583	2.52105	2.49801				9.02911	14.0337	2.20045	2.64146
	13.5667	4.43333	2.60762	1.48915				6.47341	15.1689	1.8677	2.71925
		8.625		2.15466					17.195		2.84462
		9.28333		2.22822					14.4674		2.6719
		1.85		0.615186					9.04255		2.20194
		1.53333		0.427444					6.7749		1.91322
		2.65833		0.977699					9.2159		2.22093
		1.46667		0.382992					8.82546		2.17764
		9.71667		2.27384					8.41781		2.13035
		4.23333		1.44299					8.32659		2.11945
6e	raw	CON																					EtOH																					EtOH
	Male	22.0813	72.3486	70.4093	9.00814	19.6717	65.7033	43.3728	66.4565	19.9877	99.4734	50.6817	11.6286	3.41797	2.74658	39.5854	8.11851	27.1625					97.1371	79.3694	40.4984	356.153	53.9087	40.6772	42.1444	136.994	74.8677	28.3158	43.2552	112.337	87.8226
	Female	53.6441	32.0259	54.6247	137.824	70.7349	9.02463	20.1756	48.9278	65.2902	175.096	35.1544	264.201	76.4799	236.328	45.475	64.6192	10.2895	40.8638	100.344	28.9068	198.98	94.4487	10.7744	42.2921	13.4779	18.4272	39.3432	242.838	54.8129	51.5062	39.1229	44.7643	170.626	67.2488	148.307	134.306	16.7287	10.3882	24.4989	12.944	81.7931	35.2492
	LN	CON																					EtOH
	Male	3.09473	4.2815	4.25432	2.19813	2.97918	4.18515	3.76983	4.19655	2.99512	4.59989	3.92556	2.45347	1.22905	1.01036	3.67846	2.09415	3.30184					4.57612	4.37411	3.70126	5.87536	3.98729	3.70567	3.7411	4.91994	4.31572	3.34342	3.76712	4.72151	4.47532
	Female	3.98237	3.46654	4.00049	4.92598	4.25894	2.19996	3.00447	3.89035	4.17884	5.16534	3.55975	5.57671	4.33703	5.46522	3.81716	4.16851	2.33112	3.71024	4.60861	3.36408	5.2932	4.54806	2.37717	3.7446	2.60106	2.91383	3.67232	5.49239	4.00393	3.9417	3.66671	3.80141	5.13948	4.2084	4.99928	4.90012	2.81713	2.34067	3.19863	2.56063	4.40419	3.56244
6f	raw		ln			6g	raw		ln
	EtOH M	EtOH F	EtOH M	EtOH F			EtOH M	EtOH F	EtOH M	EtOH F
	4.475	5.5	1.49851	1.70475			18.05	26.3349	2.89315	3.2709
	3.09167	1.19167	1.12871	0.175353			13.0496	21.6277	2.56875	3.07397
	2.70833	1.73333	0.996333	0.550046			25.1665	28.978	3.22551	3.36654
	13.9083	1.45833	2.63249	0.377294			20.8186	17.9587	3.03585	2.88807
	3.775	1.325	1.3284	0.281412			20.4686	15.9085	3.01889	2.76685
	2.3	0.441667	0.832909	-0.817199			16.4495	17.9396	2.8003	2.88701
	1.39167	15.3333	0.330502	2.73003			22.0909	50.8712	3.09517	3.9293
	12.9917	0.65	2.56431	-0.430783			31.2482	9.22755	3.44196	2.22219
	1.65833	2.48333	0.505813	0.909602			14.8303	11.6814	2.69667	2.458
	4.05	4.13333	1.39872	1.41908			29.8251	22.9912	3.39535	3.13511
	1.45833	1.38333	0.377294	0.324496			18.8846	24.3407	2.93835	3.19215
	8.90833	22.5333	2.18699	3.115			20.7677	35.8847	3.0334	3.58031
	16.85	3.55833	2.82435	1.26929			7.86933	23.8607	2.06297	3.17223
		4.425		1.48727				22.9294		3.13242
		15.3583		2.73166				36.0279		3.58429
		6.425		1.8602				16.4072		2.79772
		2.71667		0.999406				14.3269		2.66214
		3.94167		1.3716				14.6124		2.68187
		2.93333		1.07614				15.1654		2.71902
		12.725		2.54357				46.5855		3.84129
		6.10833		1.80965				8.72743		2.16647
6h
	raw	CON																					EtOH
	Male	10.2488	48.5986	40.2991	17.364	21.0464	59.3656	157.594	17.2248	70.0022	306.977	53.504	15.9098	47.4345	45.4135	40.7698	66.0143	59.3533					80.7738	40.3449	68.1591	289.552	77.2691	37.834	30.7432	405.966	24.5936	120.791	27.54	185.006	132.598
	Female	381.782	20.6876	173.607	179.355	22.6922	45.7131	121.067	367.744	229.771	54.9371	43.9716	192.949	71.8836	282.842	45.8368	242.519	20.9496	41.7561	16.0856	48.0847	59.9614	144.842	25.773	50.2286	26.1898	21.0788	7.92331	780.025	5.99791	29.0089	95.0305	33.6713	808.601	84.9043	101.462	553.328	105.416	38.9214	57.5971	44.4853	592.801	53.3101
	ln	CON																					EtOH
	Male	2.32716	3.88359	3.69633	2.8544	3.04673	4.08372	5.06002	2.84635	4.24853	5.72677	3.97976	2.76694	3.85935	3.81581	3.70794	4.18987	4.08351					4.39165	3.69746	4.22185	5.66833	4.34729	3.63321	3.42567	6.00627	3.20249	4.79407	3.31564	5.22039	4.88732
	Female	5.94485	3.02954	5.1568	5.18937	3.12202	3.82239	4.79635	5.90739	5.43708	4.00619	3.78354	5.26243	4.27505	5.64489	3.82509	5.49108	3.04212	3.73185	2.77793	3.87296	4.0937	4.97564	3.24933	3.91658	3.26537	3.04827	2.06981	6.65933	1.79141	3.3676	4.5542	3.51664	6.69531	4.44152	4.61969	6.31595	4.65792	3.66154	4.05347	3.79516	6.38486	3.97613

## Sheet: Fig 7
7a	RAW	EtOH M													EtOH F
	5	5.51286	5.8177	10.0681	8.42693	3.5354	2.4318	9.1462	6.9875	7.1844	3.9239	3.87862	5.4854		6.8858	1.85793	6.5913	11.6882	3.7656	6.45405	3.00552	3.25279
	10	4.53808	34.5238	4.2171	46.754	243.323	114.213	9.7111	71.8445	13.5891	3.0659	8.81873	5.1535		9.9761	2.8228	59.3079	204.135	14.7379	11.5357	8.91468	3.30042
	25	16.2747	57.4463	39.773	999.466	866.786	199.116	17.6905	115.328	53.2652	9.9205	20.9565	13.4359		25.2991	11.6621	114.404	253.052	68.193	10.3251	95.8547	112.514
	50	12.6613	58.5285	75.9222	1162.29	1061.32	202.74	23.2046	146.061	56.9941	12.2038	30.7106	16.5887		14.6909	34.256	99.0178	251.274	80.77	49.2871	65.4873	144.138
	75	20.204	48.983	102.215	1177.23	1013.83	200.845	23.4118	117.906	55.5759	8.8485	39.2941	24.2228		23.814	13.6567	100.359	262.393	63.6707	50.4897	91.6474	152.442
	100	46.9727	57.0194	79.6063	1099.4	989.059	200.912	24.1881	130.774	41.013	3.2606	51.1293	27.1209		17.2464	13.855	93.0326	263.468	56.148	39.9138	60.1734	162.606
	LN	EtOH M													EtOH F
	5	1.70708	1.7609	2.30937	2.13143	1.26283	0.88863	2.21334	1.94412	1.97191	1.36709	1.35548	1.70209		1.92946	0.619463	1.88575	2.45858	1.32591	1.86471	1.10045	1.17951
	10	1.5125	3.54165	1.43915	3.8449	5.49439	4.73807	2.27327	4.2745	2.60927	1.12034	2.17688	1.63968		2.30019	1.03773	4.08274	5.31878	2.69042	2.44544	2.1877	1.19405
	25	2.78961	4.05085	3.68319	6.90722	6.76479	5.29389	2.87303	4.74778	3.97528	2.2946	3.04245	2.59793		3.23077	2.45634	4.73974	5.53359	4.22234	2.33458	4.56283	4.72308
	50	2.53855	4.06951	4.32971	7.05815	6.96727	5.31193	3.14435	4.98402	4.04295	2.50175	3.42461	2.80872		2.68723	3.53386	4.5953	5.52654	4.39161	3.89766	4.18186	4.97077
	75	3.00588	3.89147	4.62708	7.07092	6.92149	5.30254	3.15324	4.76989	4.01775	2.18025	3.67107	3.18729		3.17027	2.61423	4.60875	5.56984	4.15372	3.92177	4.51795	5.02678
	100	3.84957	4.04339	4.37709	7.00252	6.89675	5.30287	3.18586	4.87347	3.71389	1.18191	3.93436	3.3003		2.8476	2.62865	4.53295	5.57393	4.02799	3.68672	4.09723	5.09133
7b	Raw	EtOH M													EtOH F
		3.97	28.01	3.64	8.21	10.02	32.29	12.02	10.74	5.6	14.19	9.23	4.42		5.55	1.89962	71.28	48.64	3.74	3.02	2.57	2.01
		6.67	55.23	20.9	144.85	212.07	633.11	29.71	54.94	15.3	12.72	27.76	9.6		9.29	8.97	202.66	285.98	106.39	2.69	3.91	9.97
		108.57	75.92	317.75	688.66	705.35	875.31	88.62	205.68	20.06	152.55	6.09	33.53		49.51	19.58	338.87	347.34	257.94	27.92	10.75	173.03
		92.16	67.36	403.35	712.91	727.77	866.69	114.64	357.1	44.88	301.54	46.28	40.9		68.07	43.03	285.87	318.82	233.11	24.5	6.92	161.92
		52.97	55.33	350.7	644.27	709.73	882.7	113.71	262.82	43.45	299.04	74.42	59.43		76.16	37.27	259.12	304.96	292.47	24.4	3.93	176.51
		52.61	62.46	448.71	707.95	642.56	837.8	99.82	298.41	36.72	333.25	77.04	49.57		87.09	34.28	286.91	301.48	202.65	9.06	3.8	154.08
7c
	EtOH M	EtOH F
	0.636305	0.251527
	0.899927	0.384519
	0.227445	0.354179
	1.683628419*	0.867114
	1.48111	0.241999
	0.233512	2.70198
	0.222917	19.64707405*
	0.443098	0.95297
	1.20479
	0.0386015*
	0.59699
	0.471048
	0.336677
	0.240889
	(outliers in blue)

## Sheet: Supp Fig 1
S1a	freq			amp			S1b	freq			amp			S1c
	M	F		M	F			M	F		M	F			M	F
	1.925	4.14167		11.4708	12.9523			0.641667	7.03333		15.9722	54.2818			2.15452	0.14051
	5.24167	2.9		13.8026	11.0434			2.875	1.20833		16.9038	17.1208			1.4887	1.54807
	6.275	5.275		11.2206	10.3554			1.80833	6.11667		22.2852	28.3827			1.74717	0.314645
	0.95	10.325		9.48225	13.3486			1.24167	7.9		13.9845	22.7032			0.518781	0.768444
	1.825	4.025		10.779	17.5739			1.5	1.31667		14.031	17.2346			0.93468	3.11714
	8.30833	0.625		7.90812	14.4394			3.56667	1.44167		16.6446	31.7085			1.10676	0.197419
	3.425	2		12.6636	10.0878			3.53333	2.65		44.6022	45.6858			0.275218	0.166648
	5.33333	3.575		12.4606	13.6861			1.025	8.50833		16.8047	43.2216			3.858189*	0.133049
	2.14167	5.29167		9.33279	12.3383			5.86667	5.825		11.9322	39.4456			0.28553	0.284153
	6.35	7.15833		15.6651	24.4605			15.8417	1.925		19.3778	28.5387			0.324041	3.18722
	4.04167	3.11667		12.5398	11.2795			3.90833	2.01667		13.6897	21.8041			0.947252	0.79948
	2.175	13.6583		5.34649	19.3436			2.55833	6.775		6.21883	28.4796			0.730908	1.36928
	0.533333	6.34167		6.40869	12.0599			2.98333	4.80833		15.8998	14.9498			0.072057	1.06394
	0.425	14.925		6.46255	15.8344			2.50833	12.4083		18.105	22.7945			0.060479	0.83555
	4.46667	3.79167		8.8624	11.9934			2.03333	1.925		20.0507	23.8113			0.97095	0.992107
	0.775	5.61667		10.4755	11.5049			3.975	9.95		16.6074	24.3738			0.122981	0.26645
	3.075	1.025		8.83333	10.0385			5.1	0.883333		11.6379	23.7165			0.45764	0.491154
		3.975			10.2802				3.875			10.7758				0.97863
		12.125			8.2758				1.55833			10.3223				6.23813
		2.74167			10.5435				3.68333			13.0547				0.601164
		14.9833			13.2801				2.20833			27.1523				3.31847

## Sheet: Supp Fig 2
S2a
	Baseline						CNO
CON M (3)	2.92	1.99	2.24	1.93	2.05	1.95	1.88	1.88	1.75	2.61	1.68	1.95
Gi-DREADD M (3)	2.46	3.53	3.06	1.72	3.63		1.42	2.31	2.21	0.82	2.35
CON M (10)	2.56	2.87	2.67	3.4	2.61	2.66	2.46	2.29	2	2.76	2.24	2.15
Gi-DREADD M (10)	2.28	3.06	3.5	1.96	3.26		1.99	1.64	2.16	0.54	2.24
S2b
	Baseline						CNO
CON F (3)	1.82	2.15	2.91	2.92	3.04	2.27	1.71	1.36	2.91	2.67	1.75	2.51
Gi-DREADD F (3)	2.81	2.81	3.03	2.53	2.95	2.31	2.94	1.83	2.18	2.27	1.42	1.54
CON F (10)	2.3	2.05	2.9	2.4	2.73	2.61	1.97	2.39	2.17	3.79	2.13	2.84
Gi-DREADD F (10)	2.09	3.18		2.78	2.61	3.52	1.39	1.47		0.72	2.13	3.02

## Sheet: Supp Fig 3
S3a
		Males						Females
	BLA	477	419	448		561		453	501	449	431
	aPVT	354	378	368	426			376	357	393	384
	amPVT	312	335	341	365			327	294	302	318
	mPVT	197	195	189	215			186	192	179	204
	pPVT	156	162	144	173			168	171	157	149
S3b
		Males						Females
	BLA	44	43	41		36		32	42	40	50
	aPVT	100	101	91	78			101	97	114	96
	amPVT	114	89	99	67			98	92	124	108
	mPVT	51	44	55	38			35	48	54	59
	pPVT	37	49	39	24			33	30	36	59
S3c
		Males						Females
	BLA	0.286	0.29	0.275		0.299		0.257	0.279	0.271	0.286
	aPVT	0.216	0.229	0.207	0.199			0.211	0.208	0.217	0.224
	amPVT	0.203	0.172	0.184	0.191			0.18	0.169	0.174	0.19
	mPVT	0.094	0.095	0.108	0.1			0.091	0.094	0.097	0.105
	pPVT	0.07	0.089	0.096	0.072			0.079	0.075	0.081	0.068
S3d
		Males						Females
	BLA	153.846	148.276	149.091		120.401		124.514	150.538	147.601	174.825
	aPVT	462.963	441.048	439.614	391.96			478.673	466.346	525.346	428.571
	amPVT	561.576	517.442	538.043	350.785			544.444	544.379	712.644	568.421
	mPVT	542.553	463.158	509.259	380			384.615	510.638	556.701	561.905
	pPVT	528.571	550.562	406.25	333.333			417.722	400	444.444	867.647
S3e
	Males							Females
aPVT	100	98.02	100	100				97.03	98.97	98.25	97.92
amPVT	94.74	98.88	97.98	98.51				96.94	98.91	97.58	96.3
mPVT	100	100	98.18	100				97.14	100	98.15	96.61
pPVT	100	95.92	100	95.83				100	100	97.22	96.61

[truncated: 11 more sheets: Supp Fig 4, Supp Fig 5, Supp Fig 6, Supp Fig 7, Supp Fig 8, Supp Fig 9, Supp Fig 10, Supp Fig 11, Supp Fig 12, Supp Fig 13, Supp Fig 14]
